# Supplementary material for: Genealogical analysis of European bison population revealed a growing up population despite very low genetic diversity
Source: PLoS One. 2022 Nov 11;17(11):e0277456. doi: 10.1371/journal.pone.0277456 (PMC9651584; doi:10.1371/journal.pone.0277456)
Supplement: S1 File — (XLSX) [file pone.0277456.s001.xlsx]

## Sheet: List1
Sex	No.	Name	Date of birth	Date of death	Father No.	Father name	Mother No.	Mother name	Ref_	Breeder	Country	lineage2	lineage 1	This dataset was created based on information from the following publications:
1	1	PLANET		1905-03-14	0		0		0	Zoo Berlin	Germany	1	0	Raczyński J, editor. Księga Rodowodowa Żubrów 2020 [Internet]. Białowieża: Białowieski Park Narodowy; 2021. 1–86 p. Available from: https://bpn.com.pl/
2	2	BELLONA		1905-03-10	0		0		0	Zoo Berlin	Germany	1	0	Raczyński J, editor. Księga Rodowodowa Żubrów 2019 [Internet]. Białowieża: Białowieski Park Narodowy; 2020. 1–82 p. Available from: https://bpn.com.pl/
2	3	BEROLINA		1907-09-21	1	Planet	2	Bellona	0	Zoo Berlin	Germany	1	0	Raczyński J, editor. Księga Rodowodowa Żubrów 2018 [Internet]. Białowieża: Białowieski Park Narodowy; 2019. 1–82 p. Available from: https://bpn.com.pl/
1	4	BERSERKER		1925-12-31	1	Planet	3	Berolina	0	Zoo Berlin	Germany	1	0	Raczyński J, editor. Księga Rodowodowa Żubrów 2017 [Internet]. Białowieża: Białowieski Park Narodowy; 2018. 1–84 p. Available from: https://bpn.com.pl/
2	5	BELLA	1987-05-30	1916-07-01	1	Planet	3	Berolina	0	Zoo Berlin	Germany	1	0	Raczyński J, editor. Księga Rodowodowa Żubrów 2016 [Internet]. Białowieża: Białowieski Park Narodowy; 2017. 1–78 p. Available from: https://bpn.com.pl/
1	6	BENEDIKT		1913-07-01	1	Planet	3	Berolina	0	Zoo Berlin	Germany	1	0	Raczyński J, editor. Księga Rodowodowa Żubrów 2015 [Internet]. Białowieża: Białowieski Park Narodowy; 2016. 1–78 p. Available from: https://bpn.com.pl/
1	7	PLUTO		1915-02-02	0		0		0	Pszczyna	Germany	1	0	Raczyński J, editor. Księga Rodowodowa Żubrów 2014 [Internet]. Białowieża: Białowieski Park Narodowy; 2015. 1–76 p. Available from: https://bpn.com.pl/
2	8	DIE UNBEKANNTE	1900-01-01	1915-07-21	0		0		0	Gatczyna	Germany	1	0	Raczyński J, editor. Księga Rodowodowa Żubrów 2013 [Internet]. Białowieża: Białowieski Park Narodowy; 2014. 1–78 p. Available from: https://bpn.com.pl/
2	9	BELINDE	1901-05-06	1917-09-02	0	B	0	B	0	Zoo Berlin	Germany	1	0	Raczyński J, editor. Księga Rodowodowa Żubrów 2012 [Internet]. Białowieża: Białowieski Park Narodowy; 2013. 1–76 p. Available from: https://bpn.com.pl/
2	10	BETTY	1901-12-22	1925-12-31	0	B	0	B	0	Zoo Berlin	Germany	1	0	Raczyński J, editor. Księga Rodowodowa Żubrów 2011 [Internet]. Białowieża: Białowieski Park Narodowy; 2012. 1–74 p. Available from: https://bpn.com.pl/
2	11	BEGONIE	1903-11-26	1911-10-17	7	Pluto	8	DIE UNBEKANNTE	0	Zoo Berlin	Germany	1	0	Raczyński J, editor. Księga Rodowodowa Żubrów 2010 [Internet]. Białowieża: Białowieski Park Narodowy; 2011. 1–71 p. Available from: https://bpn.com.pl/
1	12	BELSAZAR	1905-06-17	1930-12-31	7	Pluto	8	DIE UNBEKANNTE	0	Zoo Berlin	Germany	1	0	Raczyński J, editor. Księga Rodowodowa Żubrów 2009 [Internet]. Białowieża: Białowieski Park Narodowy; 2009. 1–76 p. Available from: https://bpn.com.pl/
1	13	BERNADOTTE	1908-07-03	1926-01-26	7	Pluto	8	DIE UNBEKANNTE	0	Zoo Berlin	Germany	1	0	Raczyński J, editor. Księga Rodowodowa Żubrów 2008 [Internet]. Białowieża: Białowieski Park Narodowy; 2009. 1–78 p. Available from: https://bpn.com.pl/
2	14	BENITA	1904-11-05	1930-12-31	7	Pluto	3	Berolina	0	Zoo Berlin	Germany	1	0	Raczyński J, editor. Księga Rodowodowa Żubrów 2007 [Internet]. Białowieża: Białowieski Park Narodowy; 2008. 1–79 p. Available from: https://bpn.com.pl/
1	15	BEGRÜNDER	1903-05-28	1919-10-07	7	Pluto	3	Berolina	0	Zoo Berlin	Germany	1	0	Raczyński J, editor. Księga Rodowodowa Żubrów 2006 [Internet]. Białowieża: Białowieski Park Narodowy; 2007. 1–65 p. Available from: https://bpn.com.pl/
2	16	PLAVIA (Musche)	1905-03-20	1932-07-12	0	B	0	B	0	Pszczyna	Germany	1	0	Raczyński J, editor. Księga Rodowodowa Żubrów 2005 [Internet]. Białowieża: Białowieski Park Narodowy; 2007. 1–63 p. Available from: https://bpn.com.pl/
1	17	PLANTAGENET	1911-07-28	1925-05-01	7	Pluto	16	Plavia	0	Zoo Berlin	Germany	1	0	Raczyński J, editor. Księga Rodowodowa Żubrów 2004 [Internet]. Białowieża: Białowieski Park Narodowy; 2006. 1–55 p. Available from: https://bpn.com.pl/
1	18	BELUS	1913-05-14	1923-07-01	15	Begründer	16	Plavia	0	Zoo Berlin	Germany	1	0	Raczyński J, editor. Księga Rodowodowa Żubrów 2003 [Internet]. Białowieża: Białowieski Park Narodowy; 2005. 1–61 p. Available from: https://bpn.com.pl/
1	19	BEGAS (Franz)	1914-06-20	1932-10-17	15	Begründer	16	Plavia	0	Zoo Berlin	Germany	1	0	Raczyński J, editor. Księga Rodowodowa Żubrów 2002 [Internet]. Białowieża: Białowieski Park Narodowy; 2004. 1–61 p. Available from: https://bpn.com.pl/
2	20	BEATRICE (Sarah)	1915-07-21	1941-03-18	15	Begründer	16	Plavia	0	Zoo Berlin	Germany	1	0	Raczyński J, editor. Księga Rodowodowa Żubrów 2001 [Internet]. Białowieża: Białowieski Park Narodowy; 2002. 1–57 p. Available from: https://bpn.com.pl/
2	21	BERMUDA (LISBETH)	1917-06-10	1926-07-10	15	Begründer	16	Plavia	0	Zoo Berlin	Germany	1	0	Raczyński J, editor. Księga Rodowodowa Żubrów 2000 [Internet]. Białowieża: Białowieski Park Narodowy; 2001. 1–55 p. Available from: https://bpn.com.pl/
2	22	BEATE	1919-05-08	1924-09-05	15	Begründer	16	Plavia	0	Zoo Berlin	Germany	1	0	Raczyński J, editor. Księga Rodowodowa Żubrów 1999 [Internet]. Białowieża: Białowieski Park Narodowy; 2000. 1–57 p. Available from: https://bpn.com.pl/
1	23	BELISAR	1921-05-06	1932-02-03	19	Begas	16	Plavia	0	Zoo Berlin	Germany	1	0	Raczyński J, editor. Księga Rodowodowa Żubrów 1998 [Internet]. Białowieża: Białowieski Park Narodowy. 1–59 p. Available from: https://bpn.com.pl/
1	24	BEN	1923-03-07	1931-08-21	19	Begas	16	Plavia	0	Zoo Berlin	Germany	1	0	Raczyński J, editor. Księga Rodowodowa Żubrów 1997 [Internet]. Białowieża: Białowieski Park Narodowy; 1998. 1–55 p. Available from: https://bpn.com.pl/
2	25	BETTINA	1922-06-17	1905-04-28	19	Begas	21	Bermuda	0	Zoo Berlin	Germany	1	0	Raczyński J, editor. Księga Rodowodowa Żubrów 1996 [Internet]. Białowieża: Białowieski Park Narodowy; 1997. 1–59 p. Available from: https://bpn.com.pl/
1	26	BELA (Fritz)	1924-05-11	1929-06-15	19	Begas	21	Bermuda	0	Boitezenburg	Germany	1	0	Raczyński J, editor. Księga Rodowodowa Żubrów 1995 [Internet]. Białowieża: Białowieski Park Narodowy; 1996. 1–65 p. Available from: https://bpn.com.pl/
1	27	PLATZMAJOR	1900-01-01	1916-07-30	0	B	0	B	0	Pszczyna	Germany	1	0	Raczyński J, editor. Księga Rodowodowa Żubrów 1994 [Internet]. Białowieża: Białowieski Park Narodowy; 1995. 1–74 p. Available from: https://bpn.com.pl/
2	28	PLEISSE	1900-01-01	1916-11-19	0	B	0	B	0	Pszczyna	Germany	1	0	Raczyński J, editor. Księga Rodowodowa Żubrów 1992 [Internet]. Białowieża: Białowieski Park Narodowy; 1994. 1–68 p. Available from: https://bpn.com.pl/
1	29	PLATIN	1907-08-23	1930-12-31	27	Platzmajor	28	Pleisse	0	Zoo Leipzig	Germany	1	0	Raczyński J, editor. Księga Rodowodowa Żubrów 1987-1991 [Internet]. Białowieża: Białowieski Park Narodowy; 1993. 1–108 p. Available from: https://bpn.com.pl/
1	30	PLINIUS (Matyi)	1910-05-18	1926-05-25	27	Platzmajor	28	Pleisse	0	Zoo Leipzig	Germany	1	0	Bernacka J, Błaszczyk P, Jabłoński J, Jagusiewicz A, Siuta J, Żurek J, editors. Księga Rodowodowa Żubrów 1985-1986 [Internet]. Warsaw: Instytut Ochrony Środowiska; 1989. 1–152 p. Available from: https://bpn.com.pl/
1	31	PLAN	1915-05-13	1920-10-04	27	Platzmajor	28	Pleisse	0	Zoo Leipzig	Germany	1	0	Pilarski WK, editor. Księga Rodowodowa Żubrów 1983-1984 [Internet]. Warsaw: Państwowe Wydawnictwo Rolnicze I Leśne; 1989. 1–86 p. Available from: https://bpn.com.pl/
1	32	PLUTARCH (Sabor)	1900-01-01	1917-02-21	0	B	0	B	0	Pszczyna	Germany	1	0	Pilarski WK, editor. Księga Rodowodowa Żubrów 1981-1982 [Internet]. Warsaw: Państwowe Wydawnictwo Rolnicze I Leśne; 1988. 1–85 p. Available from: https://bpn.com.pl/
2	33	PLAGE (Rahel)	1900-01-01	1921-07-17	0	B	0	B	0	Pszczyna	Germany	1	0	Pilarski WK, editor. Księga Rodowodowa Żubrów 1979-1980 [Internet]. Warsaw: Państwowe Wydawnictwo Rolnicze I Leśne; 1987. 89–161 p. Available from: https://bpn.com.pl/
1	34	PLAGEGEIST	1911-06-07	1911-06-13	32	Plutarch	33	Plage	0	Zoo Frankfurt	Germany	1	0	Pilarski WK, editor. Księga Rodowodowa Żubrów 1977-1978 [Internet]. Warsaw: Państwowe Wydawnictwo Rolnicze I Leśne; 1983. 1–86 p. Available from: https://bpn.com.pl/
2	35	PLEWNA (Frigga	1912-06-27	1922-09-04	32	Plutarch	33	Plage	0	Zoo Frankfurt	Germany	1	0	Pilarski WK, editor. Księga Rodowodowa Żubrów 1975-1976 [Internet]. Warsaw: Państwowe Wydawnictwo Naukowe; 1983. 287–351 p. Available from: https://bpn.com.pl/
2	36	PLEJADE (Freia)	1913-06-05	1920-11-01	32	Plutarch	33	Plage	0	Zoo Frankfurt	Germany	1	0	Krysiak K, editor. Księga Rodowodowa Żubrów 1974 [Internet]. Warsaw: Państwowe Wydawnictwo Naukowe; 1978. 231–285 p. Available from: https://bpn.com.pl/
2	37	PLANKE (Hella)	1915-05-06	1925-01-31	32	Plutarch	33	Plage	0	Zoo Frankfurt	Germany	1	0	Żabiński J, editor. Księga Rodowodowa Żubrów 1973 [Internet]. Warsaw: Państwowe Wydawnictwo Naukowe; 1976. 179–228 p. Available from: https://bpn.com.pl/
1	38	PLÜSKOW (Germar)	1916-08-27	1925-11-07	32	Plutarch	33	Plage	0	Zoo Frankfurt	Germany	1	0	Żabiński J, editor. Księga Rodowodowa Żubrów 1972 [Internet]. Warsaw: Państwowe Wydawnictwo Naukowe; 1974. 132–176 p. Available from: https://bpn.com.pl/
1	39	PLURAL	1900-01-01	1912-09-27	0	B	0	B	0	Pszczyna	Germany	1	0	Żabiński J, editor. Księga Rodowodowa Żubrów 1970-1971 [Internet]. Warsaw: Państwowe Wydawnictwo Naukowe; 1973. 79–130 p. Available from: https://bpn.com.pl/
1	40	PLAUCIUS	1900-01-01	1912-09-29	0	B	0	B	0	Pszczyna	Germany	1	0	Żabiński J, editor. Księga Rodowodowa Żubrów 1965-1969 [Internet]. Warsaw: Państwowe Wydawnictwo Naukowe; 1972. 79–130 p. Available from: https://bpn.com.pl/
1	41	PLUVIUS	1900-01-01	1905-03-30	0	B	0	B	0	Pszczyna	Germany	1	0	Żabiński J, editor. Księga Rodowodowa Żubrów 1965 [Internet]. Warsaw: Wydawnictwo Naukowe; 1970. 295-370 p. Available from: https://bpn.com.pl/
2	42	PLANTA (Fricka)	1904-01-01	1931-02-13	0	B	0	B	0	Pszczyna	Poland	1	0	Żabiński J, editor. Księga Rodowodowa Żubrów 1963 [Internet]. Warsaw: Wydawnictwo Naukowe; 1966. 242-291 p. Available from: https://bpn.com.pl/
2	43	PLOMBE	1900-01-01	1922-04-15	0	B	0	B	0	Pszczyna	Poland	1	0	Żabiński J, editor. Księga Rodowodowa Żubrów 1961 [Internet]. Warsaw: Wydawnictwo Naukowe; 1964. 200-237 p. Available from: https://bpn.com.pl/
2	44	PLANTAGE	1916-01-01	1922-11-01	0	B	0	B	0	Pszczyna	Poland	1	0	Żabiński J, editor. Księga Rodowodowa Żubrów 1959 [Internet]. Warsaw: Wydawnictwo Naukowe; 1962. 159-196 p. Available from: https://bpn.com.pl/
1	45	PLEBEJER (Wodan)	1917-01-01	1937-09-15	0	B	0	B	0	Pszczyna	Poland	1	0	Żabiński J, editor. Księga Rodowodowa Żubrów 1957 [Internet]. Warsaw: Wydawnictwo Naukowe; 1959. 125-155 p. Available from: https://bpn.com.pl/
2	46	PLACIDA (Silesia)	1918-01-01	1926-05-17	0	B	0	B	0	Pszczyna	Germany	1	0	Żabiński J, editor. Księga Rodowodowa Żubrów 1955 [Internet]. Warsaw: Wydawnictwo Naukowe; 1958. 101-123 p. Available from: https://bpn.com.pl/
1	47	PLATON (Thor)	1919-01-01	1931-02-13	0	B	0	B	0	Pszczyna	Poland	1	0	Żabiński J, editor. Księga Rodowodowa Żubrów 1953 [Internet]. Warsaw: Wydawnictwo Międzynarodowego Towarzystwa Ochrony Żubra; 1953. 76-95 p. Available from: https://bpn.com.pl/
1	48	PLUNDER (Tyr)	1923-05-01	1924-11-01	45	Plebejer	42	Planta	0	Pszczyna	Poland	1	0	Żabiński J, editor. Księga Rodowodowa Żubrów 1951 [Internet]. Warsaw: Wydawnictwo Naukowe; 1952. 53-73 p. Available from: https://bpn.com.pl/
2	49	PLAKETTE (Gerda)	1924-10-25	1944-12-06	45	Plebejer	42	Planta	0	Pszczyna	Poland	1	0	Żabiński J, editor. Księga Rodowodowa Żubrów 1949 [Internet]. Warsaw: Wydawnictwo Międzynarodowego Towarzystwa Ochrony Żubra; 1949. 33-52 p. Available from: https://bpn.com.pl/
1	50	BIAŁYSTOK		1911-02-15	0	B	0	B	0	Białowieza	Russia	1	0	Żabiński J, editor. Księga Rodowodowa Żubrów 1947 [Internet]. Warsaw: Wydawnictwo Międzynarodowego Towarzystwa Ochrony Żubra; 1953. 1-32 p. Available from: https://bpn.com.pl/
2	51	BIALLA		1907-07-01	0	B	0	B	0	Białowieza	Russia	1	0
2	52	BIBRA	1904-04-05	1908-10-23	50	Białystok	51	Bialla	0	Askania Nova	Russia	1	0
2	53	BISAM	1905-07-01	1905-07-28	50	Białystok	51	Bialla	0	Askania Nova	Russia	1	0
2	54	BIANKA	1906-05-05	1911-06-10	50	Białystok	51	Bialla	0	Askania Nova	Russia	1	0
1	55	BIM (Wańka)	1907-05-16	1924-05-02	50	Białystok	51	Bialla	0	Askania Nova	Russia	1	0
1	56	BILEAM	1907-06-25	1907-06-28	50	Białystok	51	Bialla	0	Askania Nova	Russia	1	0
2	57	BIAFRA	1908-06-02	1908-10-22	50	Białystok	52	Bibra	0	Askania Nova	Russia	1	0
2	58	BISTRAJA	1909-05-22	1924-09-01	50	Białystok	54	Bianka	0	Askania Nova	Russia	1	0
1	59	BIZET	1910-06-01	1910-08-04	50	Białystok	54	Bianka	0	Askania Nova	Russia	1	0
1	60	BIWAK	1913-08-08	1914-09-10	55	Bim	58	Bistraja	0	Askania Nova	Russia	1	0
2	61	BIRULA	1908-01-01	1931-06-16	0	B	0	B	0	Białowieza	Russia	1	0
2	62	BILUGA	1907-01-01	1919-06-12	0	B	0	B	0	Białowieza	Russia	1	0
2	63	BIACHE	1913-08-08	1913-08-10	55	Bim	62	Biluga	0	Askania Nova	Russia	1	0
1	64	PEPO		1905-04-08	0	B	0	B	0	Gatczyna	Russia	1	0
1	65	PETER (Waśka)	1913-01-01	1925-09-29	0	B	0	B	0	Zoo Petersburg	Russia	1	0
1	66	GARAVAN (Loki)	1916-01-01	1924-10-24	0	B	0	B	0	Białowieza	Russia	1	0
2	67	GALATHE	1917-01-01	1905-04-01	0	B	0	B	0	Zoo Riga	Russia	1	0
1	68	BIG BEN		1905-04-23	0	B	0	B	0	Russ.	England	1	0
2	69	BIGAMIE		1905-04-23	0	B	0	B	0	Russ.	England	1	0
2	70	BILANCE		1905-04-23	0	B	0	B	0	Russ.	England	1	0
2	71	BIOLOGIE		1905-04-23	0	B	0	B	0	Russ.	England	1	0
1	72	WOLF	1912-01-01	1929-03-01	68	Big Ben	71	Biologie	0	Woburn	England	1	0
2	73	WOLKE	1908-01-01	1923-05-01	68	Big Ben	71	Biologie	0	Woburn	England	1	0
2	74	WOLGA	1910-01-01	1930-12-01	68	Big Ben	71	Biologie	0	Woburn	England	1	0
2	75	WORLA		1921-02-01	68	Big Ben	71	Biologie	0	Woburn	England	1	0
1	76	GALLINULE	1910-01-01	1905-04-04	0	B	0	B	0	Gatczyna	Russia	1	0
2	77	GABY		1905-04-10	0	B	0	B	0	Gatczyna	Russia	1	0
1	78	GAGARIN	1914-12-29	1926-05-27	76	Gallinule	77	Gaby	0	Zoo London	England	1	0
1	79	GASTON	1917-02-22	1924-05-01	76	Gallinule	77	Gaby	0	Zoo London	England	1	0
2	80	GARNISON	1921-08-26	1924-01-01	76	Gallinule	77	Gaby	0	Zoo London	England	1	0
2	81	WOBURNA	1920-09-01	1929-09-01	78	Gagarin	75	Worla	0	Woburn	England	1	0
1	82	WOBURN	1921-05-01	1937-12-17	78	Gagarin	74	Wolga	0	Woburn	England	1	0
2	83	WONNE	1923-05-28	1914-04-23	79	Gaston	74	Wolga	0	Woburn	England	1	0
1	84	WOGUN	1924-05-12	1925-07-01	72	Wolf	81	Woburna	0	Woburn	England	1	0
1	85	BIEBERSTEIN	1907-01-01	1912-10-01	0	B	0	B	0	Białowieza	Russia	1	0
2	86	BILDUNG	1907-01-01	1916-01-01	0	B	0	B	0	Białowieza	Russia	1	0
1	87	BILL (Tor)	1913-06-01	1929-11-13	85	Bieberstein	86	Bildung	0	Zoo Budapest	Austria-Hungary	1	0
2	88	BUKOWINA	1914-08-01	1923-06-01	30	Plinius	86	Bildung	0	Zoo Budapest	Austria-Hungary	1	0
2	89	BILMA	1913-01-01	1939-09-04	0	B	0	B	0	Białowieza	Russia	1	0
2	90	BILLA	1918-05-25	1931-05-27	87	Bill	89	Bilma	0	Zoo Stockholm	Sweden	1	0
1	91	STOCKWELL	1920-06-10	1920-06-16	13	Bernadotte	89	Bilma	0	Zoo Stockholm	Sweden	1	0
1	92	STOSSVOGEL	1923-07-22	1923-10-12	13	Bernadotte	89	Bilma	0	Zoo Stockholm	Sweden	1	0
2	93	BISERTA	1924-10-25	1943-08-16	87	Bill	89	Bilma	0	Zoo Stockholm	Sweden	1	0
2	94	BISKRA	1922-10-09	1927-09-15	87	Bill	90	Billa	0	Zoo Stockholm	Sweden	1	0
2	95	GARDE	1907-01-01	1905-04-05	0	B	0	B	0	Białowieza	Russia	1	0
2	96	GATCZYNA	1911-01-01	1932-05-08	0	B	0	B	0	Białowieza	Russia	1	0
2	97	BIFURKATION	1926-04-08	1926-04-24	87	Bill	89	Bilma	0	Zoo Stockholm	Sweden	1	0
0	98				0	B	0	B	0			0	0
0	99				0	B	0	B	0			0	0
1	100	KAUKASUS	1907-01-01	1925-02-26	0	B	0	B	0	Kaukaz	Russia	0	1
1	101	HAGENROSE	1911-09-23	1933-09-13	100	Kaukasus	95	Garde	0	Hagenbeck	Germany	0	1
2	102	HAGENROSE	1915-06-15	1916-11-22	100	Kaukasus	95	Garde	0	Hagenbeck	Germany	0	1
2	103	HAGAR	1916-11-13	1924-10-27	100	Kaukasus	95	Garde	0	Hagenbeck	Germany	0	1
1	104	HAGESTOLZ	1916-11-10	1925-02-20	100	Kaukasus	95	Garde	0	Hagenbeck	Germany	0	1
1	105	HAGEDORN	1920-12-07	1926-12-15	100	Kaukasus	95	Garde	0	Hagenbeck	Germany	0	1
2	106	FRIGGA	1921-08-31	1947-09-14	100	Kaukasus	35	Plewna	0	Zoo Frankfurt	Germany	0	1
2	107	BOITZI	1922-10-17	1924-08-27	100	Kaukasus	103	Hagar	0	Boitezenburg	Germany	0	1
2	108	GOGOL	1924-05-01	1905-04-08	105	Hagedorn	22	Beate	0	F.E.Blaauw		0	1
2	109	SCHARBINA	1918-05-20	1905-04-09	101	Hagen	36	Plejade	0	v. Beyme	Germany	0	1
1	110	SCHATZ	1919-06-16	1905-04-05	101	Hagen	36	Plejade	0	v. Beyme	Germany	0	1
1	111	SCHALJAPIN	1919-11-06	1937-10-29	101	Hagen	96	Gatczyna	0	v. Beyme	Germany	0	1
1	112	SCHAUDER	1921-08-11	1905-04-04	101	Hagen	96	Gatczyna	0	v. Beyme	Germany	0	1
1	113	SCHATTEN	1922-08-20	1932-01-08	101	Hagen	96	Gatczyna	0	v. Beyme	Germany	0	1
1	114	SCHARLATAN	1924-06-01	1930-08-20	101	Hagen	96	Gatczyna	0	v. Beyme	Poland	0	1
1	115	SCHADOW	1921-07-28	1905-04-04	101	Hagen	109	Scharbina	0	v. Beyme	Germany	0	1
2	116	SCHANZE	1922-07-12	1905-04-09	101	Hagen	109	Scharbina	0	v. Beyme	Germany	0	1
1	117	SCHALL	1923-09-25	1933-03-07	101	Hagen	109	Scharbina	0	v. Beyme	Germany	0	1
2	118	SCHARADE	1924-10-08	1928-11-01	101	Hagen	109	Scharbina	0	v. Beyme	Germany	0	1
1	119	SCHALL	1922-07-13	1905-04-28	101	Hagen	46	Placida	0	v. Beyme	Germany	0	1
2	120	SCHALMEI	1924-07-07	1948-09-28	101	Hagen	46	Placida	0	v. Beyme	Germany	0	1
1	121	BIANCHI		1905-03-18	0	B	0	B	0	Białowieza	Russia	1	0
2	122	BIRKE		1920-05-20	0	B	0	B	0	Białowieza	Russia	1	0
1	123	BIBER		1921-10-13	0	B	0	B	0	Białowieza	Russia	1	0
2	124	BIENE	1910-05-05	1931-11-13	123	Biber	122	Birke	0	Zoo Schönbrunn	Austria	1	0
2	125	BILLION	1915-05-13	1931-07-10	123	Biber	124	Biene	0	Zoo Schönbrunn	Austria	1	0
1	126	BIRON	1915-07-19	1931-06-16	123	Biber	122	Birke	0	Zoo Schönbrunn	Austria	1	0
1	127	BIBERPELZ	1920-04-11	1929-06-02	123	Biber	124	Biene	0	Zoo Schönbrunn	Austria	1	0
2	128	BIRNE	1923-01-02	1923-01-04	123	Biber	125	Billion	0	Zoo Schönbrunn	Austria	1	0
0	129				0	B	0	B	0			0	0
0	130				0	B	0	B	0			0	0
0	131				0	B	0	B	0			0	0
0	132				0	B	0	B	0			0	0
0	133				0	B	0	B	0			0	0
0	134				0	B	0	B	0			0	0
0	135				0	B	0	B	0			0	0
0	136				0	B	0	B	0			0	0
0	137				0	B	0	B	0			0	0
0	138				0	B	0	B	0			0	0
0	139				0	B	0	B	0			0	0
0	140				0	B	0	B	0			0	0
1	141	WOTAN	1925-05-16	1960-12-31	72	Wolf	81	Woburna	0	Woburn	England	1	0
1	142	WOLVERINE	1925-05-27	1934-12-05	72	Wolf	74	Wolga	0	Woburn	England	1	0
2	143	BORGIA	1925-07-25	1930-03-20	38	Plüskow	106	Frigga	0	Boitezenburg	Germany	0	1
1	144	SCHACKTARP	1925-10-13	1926-05-16	23	Belisar	109	Scharbina	0	v. Beyme	Germany	0	1
2	145	BERESINA (Sonja)	1925-10-25	1905-04-28	19	Begas	16	Plavia	0	Zoo Berlin	Germany	1	0
1	146	BERNSTEIN (Iwan)	1925-11-13	1905-04-22	19	Begas	21	Bermuda	0	Zoo Berlin	Germany	1	0
1	147	BISMARCK (Scheich)	1925-12-10	1934-04-04	126	Biron	125	Billion	0	Zoo Schönbrunn	Austria	1	0
0	148				0	B	0	B	0			0	0
0	149				0	B	0	B	0			0	0
1	150	SCHARBOCK	1926-01-01	1926-01-01	23	Belisar	109	Scharbina	0	v. Beyme	Germany	0	1
1	151	SCHAKAL	1926-05-03	1926-05-03	23	Belisar	46	Placida	0	v. Beyme	Germany	1	0
1	152	SCHAFT	1926-05-16	1926-05-16	23	Belisar	116	Schanze	0	v. Beyme	Germany	0	1
2	153	WOLGAWAVE	1926-04-12	1926-04-12	24	Ben	74	Wolga	0	Woburn	England	1	0
2	154	WOLHYNIA	1926-05-31	1933-07-11	24	Ben	81	Woburna	0	Woburn	England	1	0
2	155	WOGA	1926-06-07	1933-04-27	24	Ben	83	Wonne	0	Woburn	England	1	0
1	156	BOJAR	1926-05-23	1945-02-21	113	Schatten	106	Frigga	0	Białowieza	Germany	0	1
2	157	BORGHILD	1926-08-08	1950-11-13	113	Schatten	25	Bettina	0	Boitezenburg	Germany	0	1
1	158	PLATEN (Tyr)	1926-11-14	1933-12-05	45	Plebejer	42	Planta	0	Pszczyna	Poland	1	0
0	159				0	B	0	B	0			0	0
0	160				0	B	0	B	0			0	0
2	161	BISCAYA	1927-05-02	1944-07-23	87	Bill	89	Bilma	0	Zoo Stockholm	Sweden	1	0
1	162	BODDI	1927-05-31	1934-02-06	113	Schatten	106	Frigga	0	Boitezenburg	Germany	0	1
1	163	BORUSSE	1927-09-29	1944-07-09	113	Schatten	25	Bettina	0	Boitezenburg	Germany	0	1
2	164	WOLLINKA	1927-05-23	1933-06-15	24	Ben	83	Wonne	0	Woburn	England	1	0
2	165	WOLGA PRINCESS	1927-05-26	1933-06-28	24	Ben	74	Wolga	0	Woburn	England	1	0
2	166	WOLNA	1932-06-02	1932-06-18	24	Ben	81	Woburna	0	Woburn	England	1	0
0	167				0	B	0	B	0			0	0
0	168				0	B	0	B	0			0	0
0	169				0	B	0	B	0			0	0
0	170				0	B	0	B	0			0	0
2	171	SCHATULLE	1928-04-10	1929-04-17	101	Hagen	96	Gatczyna	0	Zoo Poznań	Poland	0	1
2	172	BODA	1928-05-08	1945-05-16	113	Schatten	106	Frigga	0	Boitezenburg	Germany	0	1
2	173	PLATANE (Brunhilde)	1928-06-15	1945-02-10	45	Plebejer	49	Plakette	0	Pszczyna	Poland	1	0
1	174	BEELZEBUB (Bogislaw)	1928-07-05	1931-02-28	146	Bernstein	145	Beresina	0	Zoo Berlin	Germany	1	0
1	175	BERNHARD	1928-07-14	1928-07-19	146	Bernstein	143	Borgia	0	Zoo Berlin	Germany	0	1
2	176	WONDERGIRL	1928-05-09	1951-07-12	24	Ben	83	Wonne	0	Woburn	England	1	0
2	177	WOBURNABBEY	1928-05-25	1938-01-08	24	Ben	81	Woburna	0	Woburn	England	1	0
2	178	WOLGAGIRL	1928-06-08	1944-05-01	24	Ben	74	Wolga	0	Woburn	England	1	0
1	179	WORCESTER	1928-06-27	1928-06-27	24	Ben	118	Scharade	0	Woburn	England	0	1
0	180				0	B	0	B	0			0	0
1	181	BENGTBERG	1929-01-12	1933-04-05	119	Schall	20	Beatrice	0	Zoo Berlin	Germany	0	1
1	182	BEN HUR	1929-07-05	1905-04-28	19	Begas	143	Borgia	0	Zoo Berlin	Germany	0	1
2	183	BONA	1929-05-06	1929-05-07	117	Schall	25	Bettina	0	Boitezenburg	Germany	0	1
1	184	BOGISLAW	1929-05-08	1941-05-03	117	Schall	106	Frigga	0	Boitezenburg	Germany	0	1
1	185	BOLZEN	1929-06-07	1929-06-07	117	Schall	157	Borghild	0	Boitezenburg	Germany	0	1
1	186	BJÖRNSON	1929-05-08	1935-07-18	87	Bill	89	Bilma	0	Zoo Stockholm	Sweden	1	0
2	187	PLASTIK (Kriemhilde)	1929-07-11	1936-08-20	45	Plebejer	49	Plakette	0	Pszczyna	Poland	1	0
2	188	STORMFLOD (Maja)	1930-05-12	1934-05-16	156	Bojar	90	Billa	0	Zoo Stockholm	Sweden	0	1
1	189	PUHACZ	1930-11-23	1905-04-25	163	Borusse	93	Biserta	0	Białowieza	Poland	0	1
0	190				0	B	0	B	0			0	0
1	191	BETTELMANN	1930-04-25	1930-05-04	19	Begas	20	Beatrice	0	Zoo Berlin	Germany	1	0
1	192	BERND	1930-07-10	1941-11-23	19	Begas	145	Beresina	0	Zoo Berlin	Germany	1	0
1	193	BODO	1930-06-14	1946-05-14	117	Schall	157	Borghild	0	Boitezenburg	Germany	0	1
2	194	BODE	1930-06-19	1930-06-19	117	Schall	106	Frigga	0	Boitezenburg	Germany	0	1
1	195	PLESS	1930-07-10	1905-04-27	45	Plebejer	49	Plakette	0	Pszczyna	Poland	1	0
2	196	WONDERFLOWER	1930-05-09	1947-05-22	24	Ben	83	Wonne	0	Woburn	England	1	0
1	197	WOLFGANG	1930-05-29	1930-05-29	142	Wolverine	155	Woga	0	Woburn	England	1	0
1	198	WOUWERMAN	1930-05-31	1905-05-08	24	Ben	120	Schalmei	0	Woburn	England	0	1
2	199	WOPA	1930-07-18	1941-11-10	142	Wolverine	154	Wolhynia	0	Woburn	England	1	0
0	200				0	B	0	B	0			0	0
2	201	BESSY (Beatrice)	1931-05-12	1905-04-28	19	Begas	20	Beatrice	0	Zoo Berlin	Germany	1	0
1	202	BO	1931-05-18	1931-04-18	117	Schall	106	Frigga	0	Boitezenburg	Germany	0	1
1	203	BORIS	1931-05-11	1949-01-19	117	Schall	172	Boda	0	Boitezenburg	Germany	0	1
1	204	BOY	1931-05-26	1905-04-28	117	Schall	25	Bettina	0	Boitezenburg	Germany	0	1
1	205	BOSITTO	1931-06-02	1937-11-24	117	Schall	157	Borghild	0	Boitezenburg	Germany	0	1
1	206	PLECOTUS (Hagen)	1931-07-10	1935-11-26	45	Plebejer	49	Plakette	0	Pszczyna	Poland	1	0
1	207	BENDIX	1931-07-04	1905-04-28	19	Begas	145	Beresina	0	Zoo Berlin	Germany	1	0
1	208	WOMBAT	1931-05-13	1935-07-12	142	Wolverine	164	Wollinka	0	Woburn	England	1	0
2	209	WOCHE	1931-05-14	1933-06-14	142	Wolverine	166	Wolna	0	Woburn	England	1	0
1	210	WO	1931-05-31	1931-06-04	142	Wolverine	165	Wolga Princess	0	Woburn	England	1	0
2	211	PUSTÓŁKA	1931-07-25	1946-12-04	163	Borusse	161	Biscaya	0	Białowieza	Poland	0	1
1	212	STOJARE (Jarl II)	1931-05-27	1952-01-21	156	Bojar	89	Bilma	0	Zoo Stockholm	Sweden	0	1
0	213				0	B	0	B	0			0	0
2	214	WOOPIGEON	1932-05-18	1933-03-15	142	Wolverine	178	Wolgagirl	0	Woburn	England	1	0
2	215	WOODFLOWER	1932-05-29	1948-08-27	142	Wolverine	176	Wondergirl	0	Woburn	England	1	0
1	216	WOODCHUCK	1932-06-19	1933-04-28	142	Wolverine	177	Woburn Abbey	0	Woburn	England	1	0
1	217	BERBER	1932-06-01	1940-01-01	19	Begas	145	Beresina	0	Zoo Berlin	Germany	1	0
2	218	ARTISINA	1932-07-12	1951-12-26	111	Schaljapin	20	Beatrice	0	Zoo Amsterdam	Netherlands	0	1
2	219	PLANARIE (Gudrun)	1932-07-15	1950-12-17	45	Plebejer	49	Plakette	0	Pszczyna	Poland	1	0
2	220	PLÖTZE (Fricka II)	1932-08-28	1948-08-26	45	Plebejer	173	Platane	0	Pszczyna	Poland	1	0
2	221	BODELA	1932-05-15	1935-11-04	117	Schall	106	Frigga	0	Boitezenburg	Germany	0	1
1	222	BOGHESE	1932-06-04	1944-11-12	117	Schall	172	Boda	0	Boitezenburg	Germany	0	1
1	223	BOTHOERNST	1932-06-08	1946-12-24	162	Boddi	157	Borghild	0	Boitezenburg	Germany	0	1
1	224	BOLLE	1932-11-01	1953-01-20	117	Schall	25	Bettina	0	Boitezenburg	Germany	0	1
0	225				0	B	0	B	0			0	0
2	226	PUSTELNICA	1932-07-24	1957-10-08	163	Borusse	161	Biscaya	0	Białowieza	Poland	0	1
2	227	PULPA	1932-05-20	1932-05-20	163	Borusse	93	Biserta	0	Białowieza	Poland	0	1
1	228	PUK	1933-08-24	1950-12-30	163	Borusse	161	Biscaya	0	Białowieza	Poland	0	1
1	229	PLISCH	1933-06-15	1951-11-06	158	Platen	49	Plakette	0	Pszczyna	Poland	1	0
1	230	PLUM	1933-09-15	1946-03-14	158	Platen	173	Platane	0	Pszczyna	Poland	1	0
2	231	BERGA	1933-10-22	1905-04-28	147	Bismqrck	145	Beresina	0	Zoo Berlin	Germany	1	0
2	232	ARREPTA	1933-07-29	1933-07-29	111	Schaljapin	20	Beatrice	0	Zoo Amsterdam	Netherlands	0	1
1	233	BONZO	1933-05-11	1935-04-09	117	Schall	106	Frigga	0	Boitezenburg	Germany	0	1
1	234	BOBBI	1933-05-18	1935-05-17	117	Schall	157	Borghild	0	Boitezenburg	Germany	0	1
2	235	BOSI	1933-06-08	1905-04-28	117	Schall	172	Boda	0	Boitezenburg	Germany	0	1
2	236	STOLA	1933-07-17	1933-07-20	156	Bojar	188	Stormflod	0	Zoo Stockholm	Sweden	0	1
1	237	BENJAMIN	1934-05-26	1905-04-28	147	Bismarck	201	Bessy	0	Zoo Berlin	Germany	1	0
1	238	BORN	1934-05-15	1940-03-05	119	Schall	25	Bettina	0	Boitezenburg	Germany	0	1
1	239	BOLKO	1934-05-08	1905-04-28	162	Boddi	157	Borghild	0	Boitezenburg	Germany	0	1
2	240	BORAH	1934-05-17	1957-08-18	119	Schall	172	Boda	0	Boitezenburg	Germany	0	1
2	241	BOMBE	1934-07-18	1955-08-15	119	Schall	106	Frigga	0	Boitezenburg	Germany	0	1
2	242	PUMA	1934-05-01	1953-07-14	163	Borusse	93	Biserta	0	Białowieza	Poland	0	1
1	243	PUPIL	1934-06-28	1905-04-28	163	Borusse	161	Biscaya	0	Białowieza	Poland	0	1
1	244	ARCOMES	1934-09-18	1952-04-16	111	Schaljapin	20	Beatrice	0	Zoo Amsterdam	Netherlands	0	1
1	245	PLANORBIS (Gernot)	1934-10-10	1937-05-01	195	Pless	49	Plakette	0	Pszczyna	Poland	1	0
2	246	PUSTA	1935-05-17	1945-03-01	163	Borusse	93	Biserta	0	Białowieza	Poland	0	1
2	247	PUPILKA	1935-05-20	1953-07-17	163	Borusse	161	Biscaya	0	Białowieza	Poland	0	1
1	248	SPRINGER	1935-05-18	1942-09-19	146	Bernstein	172	Boda	0	Springe	Germany	0	1
1	249	SPROSS	1935-05-20	1905-04-28	146	Bernstein	157	Borghild	0	Springe	Germany	0	1
1	250	SPRUDEL	1935-05-24	1936-05-10	146	Bernstein	106	Frigga	0	Springe	Germany	0	1
2	251	PULLA	1935-05-04	1940-07-16	189	Puhacz	211	Pustółka	0	Białowieza	Sweden	0	1
2	252	PUKA	1935-05-15	1935-05-15	189	Puhacz	226	Pustelnica	0	Białowieza	Sweden	0	1
2	253	BOSNIA	1935-05-15	1905-04-28	223	Botho-Ernst	221	Bodela	0	Boitezenburg	Germany	0	1
2	254	BODILD	1935-08-21	1905-04-28	223	Botho-Ernst	25	Bettina	0	Boitezenburg	Germany	0	1
2	255	PLIETE(Uté)	1935-06-01	1953-12-20	195	Pless	187	Plastik	0	Pszczyna	Poland	1	0
2	256	PLEINZE (Freya	1935-08-31	1953-12-24	195	Pless	49	Plakette	0	Pszczyna	Poland	1	0
2	257	PUSTOTA	1936-05-16	1944-05-14	163	Borusse	161	Biscaya	0	Białowieza	Poland	0	1
1	258	PURYTANIN	1936-06-25	1905-04-28	163	Borusse	93	Biserta	0	Białowieza	Poland	0	1
2	259	ARLETTE	1936-05-30	1941-03-05	192	Bernd	218	Artisina	0	Zoo Amsterdam	Netherlands	0	1
2	260	ARTEMIS (Hennie)	1936-06-14	1955-04-26	111	Schaljapin	20	Beatrice	0	Zoo Amsterdam	Netherlands	0	1
2	261	STORA	1936-06-20	1940-09-09	212	Stojare	226	Pustelnica	0	Zoo Stockholm	Sweden	0	1
2	262	STOJA	1936-08-07	1942-04-18	212	Stojare	211	Pustółka	0	Zoo Stockholm	Sweden	0	1
1	263	SPRINTER	1936-05-18	1905-04-28	146	Bernstein	172	Boda	0	Springe	Germany	0	1
2	264	SPRACHE	1936-05-27	1937-08-12	146	Bernstein	106	Frigga	0	Springe	Germany	0	1
1	265	SPRENGEL	1936-06-23	1905-04-28	146	Bernstein	157	Borghild	0	Springe	Germany	0	1
1	266	PLEŚNIAK	1936-06-10	1905-04-28	195	Pless	219	Planarie	0	Pszczyna	Poland	1	0
1	267	PLUDRAK	1936-06-18	1905-04-28	195	Pless	220	Plötze	0	Pszczyna	Poland	1	0
2	268	PLOTKARKA	1936-06-20	1960-06-20	195	Pless	173	Platane	0	Pszczyna	Poland	1	0
2	269	PLETNIA	1936-09-05	1945-02-27	195	Pless	49	Plakette	0	Pszczyna	Poland	1	0
2	270	BOJE	1936-06-16	1945-03-01	223	Botho-Ernst	235	Bosi	0	Boitezenburg	Germany	0	1
0	271				0	B	0	B	0			0	0
0	272				0	B	0	B	0			0	0
0	273				0	B	0	B	0			0	0
0	274				0	B	0	B	0			0	0
0	275				0	B	0	B	0			0	0
0	276				0	B	0	B	0			0	0
0	277				0	B	0	B	0			0	0
0	278				0	B	0	B	0			0	0
0	279				0	B	0	B	0			0	0
0	280				0	B	0	B	0			0	0
0	281				0	B	0	B	0			0	0
0	282				0	B	0	B	0			0	0
0	283				0	B	0	B	0			0	0
0	284				0	B	0	B	0			0	0
0	285				0	B	0	B	0			0	0
0	286				0	B	0	B	0			0	0
0	287				0	B	0	B	0			0	0
0	288				0	B	0	B	0			0	0
0	289				0	B	0	B	0			0	0
0	290				0	B	0	B	0			0	0
0	291				0	B	0	B	0			0	0
0	292				0	B	0	B	0			0	0
0	293				0	B	0	B	0			0	0
0	294				0	B	0	B	0			0	0
0	295				0	B	0	B	0			0	0
0	296				0	B	0	B	0			0	0
0	297				0	B	0	B	0			0	0
0	298				0	B	0	B	0			0	0
0	299				0	B	0	B	0			0	0
0	300				0	B	0	B	0			0	0
0	301				0	B	0	B	0			0	0
0	302				0	B	0	B	0			0	0
0	303				0	B	0	B	0			0	0
0	304				0	B	0	B	0			0	0
0	305				0	B	0	B	0			0	0
0	306				0	B	0	B	0			0	0
0	307				0	B	0	B	0			0	0
0	308				0	B	0	B	0			0	0
0	309				0	B	0	B	0			0	0
0	310				0	B	0	B	0			0	0
0	311				0	B	0	B	0			0	0
0	312				0	B	0	B	0			0	0
0	313				0	B	0	B	0			0	0
0	314				0	B	0	B	0			0	0
0	315				0	B	0	B	0			0	0
0	316				0	B	0	B	0			0	0
0	317				0	B	0	B	0			0	0
0	318				0	B	0	B	0			0	0
0	319				0	B	0	B	0			0	0
0	320				0	B	0	B	0			0	0
0	321				0	B	0	B	0			0	0
0	322				0	B	0	B	0			0	0
0	323				0	B	0	B	0			0	0
0	324				0	B	0	B	0			0	0
0	325				0	B	0	B	0			0	0
0	326				0	B	0	B	0			0	0
0	327				0	B	0	B	0			0	0
0	328				0	B	0	B	0			0	0
0	329				0	B	0	B	0			0	0
0	330				0	B	0	B	0			0	0
0	331				0	B	0	B	0			0	0
0	332				0	B	0	B	0			0	0
0	333				0	B	0	B	0			0	0
0	334				0	B	0	B	0			0	0
0	335				0	B	0	B	0			0	0
0	336				0	B	0	B	0			0	0
0	337				0	B	0	B	0			0	0
0	338				0	B	0	B	0			0	0
0	339				0	B	0	B	0			0	0
0	340				0	B	0	B	0			0	0
0	341				0	B	0	B	0			0	0
0	342				0	B	0	B	0			0	0
0	343				0	B	0	B	0			0	0
0	344				0	B	0	B	0			0	0
0	345				0	B	0	B	0			0	0
0	346				0	B	0	B	0			0	0
0	347				0	B	0	B	0			0	0
0	348				0	B	0	B	0			0	0
0	349				0	B	0	B	0			0	0
0	350				0	B	0	B	0			0	0
0	351				0	B	0	B	0			0	0
0	352				0	B	0	B	0			0	0
0	353				0	B	0	B	0			0	0
0	354				0	B	0	B	0			0	0
0	355				0	B	0	B	0			0	0
0	356				0	B	0	B	0			0	0
0	357				0	B	0	B	0			0	0
0	358				0	B	0	B	0			0	0
0	359				0	B	0	B	0			0	0
0	360				0	B	0	B	0			0	0
0	361				0	B	0	B	0			0	0
0	362				0	B	0	B	0			0	0
0	363				0	B	0	B	0			0	0
0	364				0	B	0	B	0			0	0
0	365				0	B	0	B	0			0	0
0	366				0	B	0	B	0			0	0
0	367				0	B	0	B	0			0	0
0	368				0	B	0	B	0			0	0
0	369				0	B	0	B	0			0	0
0	370				0	B	0	B	0			0	0
0	371				0	B	0	B	0			0	0
0	372				0	B	0	B	0			0	0
0	373				0	B	0	B	0			0	0
0	374				0	B	0	B	0			0	0
0	375				0	B	0	B	0			0	0
0	376				0	B	0	B	0			0	0
0	377				0	B	0	B	0			0	0
0	378				0	B	0	B	0			0	0
0	379				0	B	0	B	0			0	0
0	380				0	B	0	B	0			0	0
0	381				0	B	0	B	0			0	0
0	382				0	B	0	B	0			0	0
0	383				0	B	0	B	0			0	0
0	384				0	B	0	B	0			0	0
0	385				0	B	0	B	0			0	0
0	386				0	B	0	B	0			0	0
0	387				0	B	0	B	0			0	0
0	388				0	B	0	B	0			0	0
0	389				0	B	0	B	0			0	0
0	390				0	B	0	B	0			0	0
0	391				0	B	0	B	0			0	0
0	392				0	B	0	B	0			0	0
0	393				0	B	0	B	0			0	0
0	394				0	B	0	B	0			0	0
0	395				0	B	0	B	0			0	0
0	396				0	B	0	B	0			0	0
0	397				0	B	0	B	0			0	0
0	398				0	B	0	B	0			0	0
0	399				0	B	0	B	0			0	0
0	400				0	B	0	B	0			0	0
0	401				0	B	0	B	0			0	0
0	402				0	B	0	B	0			0	0
0	403				0	B	0	B	0			0	0
0	404				0	B	0	B	0			0	0
0	405				0	B	0	B	0			0	0
0	406				0	B	0	B	0			0	0
0	407				0	B	0	B	0			0	0
0	408				0	B	0	B	0			0	0
0	409				0	B	0	B	0			0	0
0	410				0	B	0	B	0			0	0
0	411				0	B	0	B	0			0	0
0	412				0	B	0	B	0			0	0
0	413				0	B	0	B	0			0	0
0	414				0	B	0	B	0			0	0
0	415				0	B	0	B	0			0	0
0	416				0	B	0	B	0			0	0
0	417				0	B	0	B	0			0	0
0	418				0	B	0	B	0			0	0
0	419				0	B	0	B	0			0	0
0	420				0	B	0	B	0			0	0
0	421				0	B	0	B	0			0	0
0	422				0	B	0	B	0			0	0
0	423				0	B	0	B	0			0	0
0	424				0	B	0	B	0			0	0
0	425				0	B	0	B	0			0	0
0	426				0	B	0	B	0			0	0
0	427				0	B	0	B	0			0	0
0	428				0	B	0	B	0			0	0
0	429				0	B	0	B	0			0	0
0	430				0	B	0	B	0			0	0
0	431				0	B	0	B	0			0	0
0	432				0	B	0	B	0			0	0
0	433				0	B	0	B	0			0	0
0	434				0	B	0	B	0			0	0
0	435				0	B	0	B	0			0	0
0	436				0	B	0	B	0			0	0
0	437				0	B	0	B	0			0	0
0	438				0	B	0	B	0			0	0
0	439				0	B	0	B	0			0	0
0	440				0	B	0	B	0			0	0
0	441				0	B	0	B	0			0	0
0	442				0	B	0	B	0			0	0
0	443				0	B	0	B	0			0	0
0	444				0	B	0	B	0			0	0
0	445				0	B	0	B	0			0	0
0	446				0	B	0	B	0			0	0
0	447				0	B	0	B	0			0	0
0	448				0	B	0	B	0			0	0
0	449				0	B	0	B	0			0	0
0	450				0	B	0	B	0			0	0
0	451				0	B	0	B	0			0	0
0	452				0	B	0	B	0			0	0
0	453				0	B	0	B	0			0	0
0	454				0	B	0	B	0			0	0
0	455				0	B	0	B	0			0	0
0	456				0	B	0	B	0			0	0
0	457				0	B	0	B	0			0	0
0	458				0	B	0	B	0			0	0
0	459				0	B	0	B	0			0	0
0	460				0	B	0	B	0			0	0
0	461				0	B	0	B	0			0	0
0	462				0	B	0	B	0			0	0
0	463				0	B	0	B	0			0	0
0	464				0	B	0	B	0			0	0
0	465				0	B	0	B	0			0	0
0	466				0	B	0	B	0			0	0
0	467				0	B	0	B	0			0	0
0	468				0	B	0	B	0			0	0
0	469				0	B	0	B	0			0	0
0	470				0	B	0	B	0			0	0
2	471	SPRINGE	1937-05-13	1957-02-06	146	Bernstein	172	Boda	0	Springe	Germany	0	1
2	472	SPROTTE	1937-05-19	1938-06-03	146	Bernstein	157	Borghild	0	Springe	Germany	0	1
2	473	SPREE	1937-05-19	1905-04-29	146	Bernstein	106	Frigga	0	Springe	Germany	0	1
2	474	SPRÖDE	1937-06-06	1952-11-27	146	Bernstein	240	Borah	0	Springe	Germany	0	1
2	475	SPREU	1937-07-07	1952-01-25	146	Bernstein	241	Bombe	0	Springe	Germany	0	1
1	476	STOFFEL	1937-06-24	1943-07-24	212	Stojare	226	Pustelnica	0	Zoo Stockholm	Sweden	0	1
2	477	STORMSVALA	1937-12-07	1938-12-15	212	Stojare	211	Pustólka	0	Zoo Stockholm	Sweden	0	1
1	478	PULCHNY	1937-06-20	1905-04-27	163	Borusse	93	Biserta	0	Białowiezá	Poland	0	1
2	479	POLKA	1937-07-21	1942-09-07	229	Plisch	161	Biscaya	0	Białowiezá	Poland	1	0
2	480	BORKA	1937-06-15	1905-04-28	223	Botho-Ernst	235	Bosi	0	Boitzenburg	Germany	0	1
2	481	BOTANIKA	1937-09-16	1905-04-28	223	Botho-Ernst	25	Bettina	0	Boitzenburg	Germany	0	1
1	482	BENGEL	1937-05-30	1905-04-28	237	Benjamin	145	Beresina	0	Zoo Berlin	Germany	1	0
1	483	BENTHEM	1937-09-10	1937-09-10	237	Benjamin	201	Bessy	0	Zoo Berlin	Germany	1	0
1	484	PLUSK	1937-08-10	1945-03-08	195	Pless	49	Plakette	0	Pszczyna	Poland	1	0
1	485	PLON	1937-09-20	1944-10-03	195	Pless	220	Plötze	0	Pszczyna	Poland	1	0
1	486	PLIK	1937-10-11	1944-01-29	195	Pless	173	Platane	0	Pszczyna	Poland	1	0
1	487	PLEUCIUCH	1937-11-19	1905-04-28	195	Pless	219	Planarie	0	Pszczyna	Poland	1	0
1	488	ARSENE (Willem II)	1937-09-27	1954-12-08	192	Bernd	218	Artisina	0	Zoo Armsterdam	Netherlands	0	1
0	489				0	B	0	B	0			0	0
0	490				0	B	0	B	0			0	0
0	491				0	B	0	B	0			0	0
1	492	BERTHOLD	1938-05-12	1905-04-29	237	Benjamin	231	Berga	0	Zoo Berlin	Germany	1	0
2	493	BERME	1938-05-27	1938-05-28	237	Benjamin	145	Beresina	0	Zoo Berlin	Germany	1	0
1	494	SPRITT	1938-05-17	1905-04-28	146	Bernstein	172	Boda	0	Springe	Germany	0	1
1	495	SPUNGHASE	1938-05-18	1938-05-18	146	Bernstein	106	Frigga	0	Springe	Germany	0	1
1	496	SPRÖSSLING	1938-05-18	1905-04-28	146	Bernstein	157	Borghild	0	Springe	Germany	0	1
2	497	SPREHE	1938-08-26	1905-04-28	146	Bernstein	241	Bombe	0	Springe	Germany	0	1
2	498	STOCK	1938-06-13	1952-10-29	212	Stojare	226	Pustelnica	0	Zoo Stockholm	Sweden	0	1
2	499	STOCKA	1938-07-24	1938-10-18	212	Stojare	211	Pustólka	0	Zoo Stockholm	Sweden	0	1
2	500	PURYTANKA	1938-06-07	1944-07-17	229	Plisch	242	Pluma	0	Białowiezá	Poland	0	1
2	501	PUŽANKA	1938-07-18	1953-07-17	163	Borusse	93	Biserta	0	Białowiezá	Poland	0	1
2	502	POKORNA	1938-09-05	1944-04-14	229	Plisch	161	Biscaya	0	Białowiezá	Poland	1	0
2	503	PLACÓWKA	1938-10-02	1939-10-10	195	Pless	220	Plötze	0	Pszczyna	Poland	1	0
2	504	PLAMKA	1938-10-30	1939-02-10	195	Pless	219	Planarie	0	Pszczyna	Poland	1	0
1	505	PLEŠNIK	1938-09-12	1943-12-13	195	Pless	49	Plakette	0	Pszczyna	Poland	1	0
1	506	BOB	1938-05-21	1955-08-14	223	Botho-Ernst	254	Bodild	0	Graf Arnim	Germany	0	1
2	507	BOXA	1938-05-30	1905-04-28	223	Botho-Ernst	235	Bosi	0	Boitzenburg	Germany	0	1
0	508				0	B	0	B	0			0	0
0	509				0	B	0	B	0			0	0
0	510				0	B	0	B	0			0	0
0	511				0	B	0	B	0			0	0
0	512				0	B	0	B	0			0	0
0	513				0	B	0	B	0			0	0
0	514				0	B	0	B	0			0	0
0	515				0	B	0	B	0			0	0
2	516	PULLE	1939-01-01	1905-04-25	228	Puk	246	Pusta	0	Niepolomice	Germany	0	1
2	517	PULA	1939-05-20	1950-05-16	163	Borusse	247	Pupilka	0	Białowieźa	Poland	0	1
1	518	PUSZCZYK	1939-06-23	1944-07-27	229	Plisch	242	Puma	0	Białowieźa	Poland	1	0
2	519	POGANKA	1938-07-14	1955-06-28	229	Plisch	93	Biserta	0	Białowieźa	Poland	1	0
2	520	POLANA	1939-08-09	1964-01-23	229	Plisch	161	Biscaya	0	Białowieźa	Poland	1	0
1	521	PLUTOKRAT	1939-10-15	1945-11-10	195	Pless	219	Planarie	0	Pszczyna	Poland	1	0
1	522	PLUTO II	1939-10-26	1905-04-28	195	Pless	220	Plötze	0	Pszczyna	Poland	1	0
1	523	PLAUGUST (August)	1939-12-06	1940-03-06	195	Pless	255	Pliete	0	Pszczyna	Poland	1	0
2	524	BESTE	1939-06-01	1963-02-23	237	Benjamin	145	Beresina	0	Zoo Berlin	Germany	1	0
1	525	ARENARIUS	1939-06-15	1939-03-14	192	Bernd	218	Artisina	0	Zoo Armsterdam	Netherlands	0	1
2	526	STORKULLA	1939-08-15	1905-04-23	212	Stojare	211	Pustólka	0	Zoo Stockholm	Sweden	0	1
1	527	STOMMAN	1939-08-15	1905-04-23	212	Stojare	226	Pustelnica	0	Zoo Stockholm	Sweden	0	1
2	528	SPRINGMAUS	1939-05-18	1905-04-28	146	Bernstein	240	Borah	0	Springe	Germany	0	1
2	529	SPINGFLUT	1939-05-29	1941-09-27	146	Bernstein	106	Frigga	0	Springe	Germany	0	1
2	530	BERGA-MOTTE	1939-06-01	1905-04-28	237	Benjamin	231	Berga	0	Zoo Berlin	Germany	1	0
1	531	BOSTON	1939-01-01	1905-04-28	223	Botho-Ernst	235	Bosi	0	Graf Arnim	Germany	0	1
0	532				0	B	0	B	0			0	0
0	533				0	B	0	B	0			0	0
0	534				0	B	0	B	0			0	0
0	535				0	B	0	B	0			0	0
0	536				0	B	0	B	0			0	0
0	537				0	B	0	B	0			0	0
0	538				0	B	0	B	0			0	0
0	539				0	B	0	B	0			0	0
0	540				0	B	0	B	0			0	0
2	541	PURGA (Buja)	1940-05-09	1944-05-07	163	Borusse	247	Pupilka	0	Białowieźa	Poland	0	1
1	542	PUZON (Pamir)	1940-05-21	1954-04-28	229	Plisch	257	Pustota	0	Białowieźa	Poland	0	1
1	543	PUF (Planer)	1940-05-26	1951-04-22	229	Plisch	242	Puma	0	Białowieźa	Poland	0	1
1	544	BERTRAMA	1940-05-31	1944-07-01	229	Plisch	93	Biserta	0	Białowieźa	Poland	1	0
2	545	POLDI	1940-06-17	1940-06-19	229	Plisch	161	Biscaya	0	Białowieźa	Poland	1	0
1	546	PLUVIUS II	1940-09-15	1957-12-20	195	Pless	49	Plakette	0	Pszczyna	Poland	1	0
2	547	PLESSE	1940-10-26	1954-01-10	195	Pless	256	Pleinze	0	Pszczyna	Poland	1	0
2	548	PLEITE	1940-11-17	1962-02-21	195	Pless	219	Planarie	0	Pszczyna	Poland	1	0
1	549	AVONIS (Adonis)	1940-04-07	1956-10-01	244	Arcomes	261	Stora	0	Avesta	Sweden	0	1
1	550	AVKE (Acke)	1940-05-13	1940-09-06	244	Arcomes	262	Stoja	0	Avesta	Sweden	0	1
1	551	AVLE (Arle)	1940-06-21	1940-10-02	156	Bojar	259	Arlette	0	Avesta	Sweden	0	1
1	552	STORE	1940-06-10	1959-09-16	212	Stojare	226	Pustelnica	0	Zoo Stockholm	Sweden	0	1
2	553	ARA	1940-07-18	1940-07-18	192	Bernd	218	Artisina	0	Zoo Armsterdam	Netherlands	0	1
1	554	BETRAM	1940-12-20	1945-02-05	237	Benjamin	145	Beresina	0	Zoo Berlin	Germany	1	0
2	555	SPROTT	1940-08-23	1905-04-28	207	Bendix	241	Bombe	0	Springe	Germany	0	1
1	556	SPRINGMANN	1940-08-27	1905-04-28	207	Bendix	157	Borghild	0	Springe	Germany	0	1
2	557	SPRITZE	1940-11-10	1905-04-28	207	Bendix	106	Frigga	0	Springe	Germany	0	1
1	558	BENNO	1940-05-01	1957-01-22	237	Benjamin	201	Bessy	0	Zoo Berlin	Germany	1	0
2	559	BERTHA	1940-12-07	1905-04-28	237	Benjamin	231	Berga	0	Zoo Berlin	Germany	1	0
1	560	BOBER	1940-06-03	1905-05-04	223	Botho-Ernst	254	Bodild	0	Neandrtal	Germany	0	1
0	561				0	B	0	B	0			0	0
0	562				0	B	0	B	0			0	0
0	563				0	B	0	B	0			0	0
0	564				0	B	0	B	0			0	0
0	565				0	B	0	B	0			0	0
0	566				0	B	0	B	0			0	0
0	567				0	B	0	B	0			0	0
2	568	POBA	1941-05-23	1941-05-23	229	Plisch	161	Biscaya	0	Białowieźa	Poland	1	0
1	569	PUB	1941-05-31	1941-05-31	163	Borusse	247	Pupilka	0	Białowieźa	Poland	0	1
2	570	PUCA	1941-06-04	1941-07-12	163	Borusse	257	Pustota	0	Białowieźa	Poland	0	1
2	571	PUBIA	1941-07-27	1941-07-30	478	Pulchny	479	Polka	0	Białowieźa	Poland	0	1
1	572	POLAMANIEC (Pugar)	1941-07-31	1950-09-26	229	Plisch	93	Biserta	0	Białowieźa	Poland	1	0
2	573	PUNARNA (Ponarna)	1941-10-25	1942-09-24	163	Borusse	242	Puma	0	Pszczyna	Poland	0	1
2	574	PLABA	1941-05-26	1941-05-29	195	Pless	255	Pliete	0	Pszczyna	Poland	1	0
1	575	PLATO	1941-06-01	1958-09-29	195	Pless	220	Plötze	0	Pszczyna	Poland	1	0
1	576	PLINIUS II	1941-09-10	1950-03-13	230	Plum	49	Plakette	0	Pszczyna	Poland	1	0
2	577	PLASTIK II	1941-10-05	1953-02-10	230	Plum	219	Planarie	0	Pszczyna	Poland	1	0
1	578	PLÄNKLER	1941-06-04	1945-02-10	230	Flum	268	Plotkarka	0	Pszczyna	Poland	1	0
1	579	AVIUS (Argus)	1941-06-04	1957-07-27	244	Arcomes	262	Stoja	0	Avesta	Sweden	0	1
1	580	STOMME	1941-04-24	1943-09-19	212	Stojare	226	Pustelnica	0	Zoo Stockholm	Sweden	0	1
2	581	STOCKA II	1941-06-23	1962-05-15	212	Stojare	211	Pustólka	0	Zoo stockholm	Sweden	0	1
1	582	SPROSSER	1941-05-12	1905-04-28	207	Bendix	172	Boda	0	Springe	Germany	0	1
2	583	SPRINGERIN	1941-05-13	1905-04-28	207	Bendix	240	Borah	0	Springe	Germany	0	1
2	584	SPRINGMAID	1941-06-18	1905-04-28	207	Bendix	497	Sprehe	0	Springe	Germany	0	1
1	585	SPREEWALD	1941-09-24	1905-04-28	207	Bendix	241	Bombe	0	Springe	Germany	0	1
2	586	BOLSANA	1941-01-01	1905-04-28	223	Botho-Ernst	235	Bosi	0	Graf Arnim	Germany	0	1
2	587	BORDE	1941-01-01	1905-04-28	223	Botho-Ernst	25	Bettina	0	Graf Arnim	Germany	0	1
2	588	BODEGA	1941-01-01	1905-04-28	223	Botho-Ernst	254	Bodild	0	Graf Arnim	Germany	0	1
1	589	BOTE	1941-05-23	1945-10-12	223	Botho-Ernst	481	Botanika	0	Graf Arnim	Germany	0	1
2	590	HEKOP	1941-05-04	1946-07-21	506	Bob	474	Spröde	0	Hellabrunn	Germany	0	1
2	591	HELMA	1941-06-14	1962-09-10	506	Bob	471	Springe	0	Hellabrunn	Germany	0	1
2	592	HESTA	1941-07-07	1948-05-04	506	Bob	475	Spreu	0	Hellabrunn	Germany	0	1
0	593				0	B	0	B	0			0	0
0	594				0	B	0	B	0			0	0
0	595				0	B	0	B	0			0	0
2	596	PUTKA (Alraune)	1942-05-11	1962-09-25	229	Plisch	500	Purytanka	0	Białowieźa	Poland	0	1
1	597	PUNKT (Ariovist)	1942-05-21	1950-09-26	229	Plisch	501	Pužanka	0	Białowieźa	Poland	0	1
1	598	POB	1942-05-25	1942-05-25	229	Plisch	502	Pokorna	0	Białowieźa	Poland	1	0
1	599	PUG (Anker)	1942-06-20	1943-11-09	229	Plisch	257	Pastota	0	Białowieźa	Poland	0	1
1	600	PUGINAL (Adjutant)	1942-07-01	1962-12-05	229	Plisch	247	Pupilka	0	Białowieźa	Poland	0	1
0	601	POX	1942-09-06	1942-09-06	229	Plisch	479	Polka	0	Białowieźa	Poland	1	0
0	602	POY	1942-07-06	1942-07-06	229	Plisch	161	Biscaya	0	Białowieźa	Poland	1	0
2	603	PLATINE	1942-05-25	1905-04-29	230	Plum	269	Pletnia	0	Pszczyna	Poland	1	0
2	604	PLINSE	1942-05-25	1905-04-28	230	Plum	173	Platanie	0	Pszczyna	Poland	1	0
1	605	PLI	1942-07-01	1954-06-18	230	Plum	225	Pliete	0	Pszczyna	Poland	1	0
1	606	PLATZMAJOR II	1942-10-10	1960-05-10	230	Plum	49	Plakette	0	Pszczyna	Poland	1	0
1	607	PLANTUS	1942-11-09	1960-08-03	230	Plum	219	Planarie	0	Pszczyna	Poland	1	0
1	608	PLÖTZ	1942-12-10	1945-02-10	230	Plum	256	Pleinze	0	Pszczyna	Poland	1	0
1	609	ARAB	1942-01-09	1942-01-09	488	Arséne	260	Artemis	0	Zoo Armsterdam	Netherlands	0	1
2	610	AVNE (Agoe II)	1942-06-07	1954-12-26	244	Arcomes	262	Stoja	0	Avesta	Sweden	0	1
2	611	STONNA	1942-06-28	1962-05-15	212	Stojare	211	Pustólka	0	Zoo stockholm	Sweden	0	1
0	612	STO	1942-10-25	1942-10-25	212	Stojare	226	Pustelnica	0	Zoo Stockholm	Sweden	0	1
1	613	SPRENGWAGEN	1942-06-10	1948-10-08	207	Bendix	106	Frigga	0	Springe	Germany	0	1
1	614	BELT	1942-06-01	1945-03-24	237	Benjamin	145	Beresina	0	Zoo Berlin	Germany	1	0
2	615	BERNINA	1942-01-01	1905-04-28	237	Benjamin	231	Berga	0	Zoo Berlin	Germany	1	0
1	616	HEACT	1942-08-01	1944-11-01	506	Bob	571	Springe	0	Hellabrunn	Germany	0	1
0	617				0	B	0	B	0			0	0
0	618				0	B	0	B	0			0	0
0	619				0	B	0	B	0			0	0
0	620				0	B	0	B	0			0	0
0	621				0	B	0	B	0			0	0
0	622				0	B	0	B	0			0	0
0	623				0	B	0	B	0			0	0
2	624	PURPURA	1943-04-29	1964-11-17	229	Plisch	242	Puma	0	Bialowieža	Poland	0	1
1	625	PURKUL (Buzio)	1943-05-15	1946-01-04	229	Plisch	517	Pula	0	Bialowieža	Poland	0	1
1	626	POK (Bandit)	1943-06-01	1944-07-01	229	Plisch	502	Pokorna	0	Bialowieža	Poland	1	0
2	627	PURA	1943-09-17	1954-05-02	518	Puszczyk	519	Poganka	0	Bialowieža	Poland	0	1
1	628	PUD	1943-10-03	1944-07-01	518	Puszczyk	500	Purytanka	0	Bialowieža	Poland	0	1
2	629	PUDA	1943-10-20	1944-07-01	229	Plisch	257	Pustota	0	Bialowieža	Poland	0	1
2	630	PUFA	1943-10-25	1943-11-06	229	Plisch	501	Pužanka	0	Bialowieža	Poland	0	1
2	631	PLARKA	1943-05-10	1955-09-10	230	Plum	268	Plotkarka	0	Pszczyna	Poland	1	0
1	632	PLAGIATOR	1943-05-15	1905-04-28	230	Plum	220	Plötze	0	Pszczyna	Poland	1	0
1	633	PLAB	1943-08-30	1943-08-30	230	Plum	49	Plakette	0	Pszczyna	Poland	1	0
2	634	PLANE	1943-10-10	1905-04-28	230	Plum	256	Pleinze	0	Pszczyna	Poland	1	0
1	635	ARAC	1943-06-06	1943-06-06	488	Arséne	218	Artisina	0	Zoo Armsterdam	Netherlands	0	1
1	636	STOAS	1943-07-22	1959-04-27	212	Stojare	211	Pustólka	0	Zoo Stockholm	Sweden	0	1
1	637	STONNAS	1943-08-31	1963-06-18	212	Stojare	226	Pustelnica	0	Zoo Stockholm	Sweden	0	1
1	638	SPRILLE	1943-06-19	1943-09-09	207	Bendix	241	Bombe	0	Springe	Germany	0	1
1	639	SPRINGBRUNNEN	1943-06-27		207	Bendix	497	Sprehe	0	Springe	Germany	0	1
2	640	SPRENGWASSER	1943-11-10	1905-04-28	230	Plum	240	Borah	0	Springe	Germany	0	1
2	641	SPRINGFRAU	1943-12-01	1905-04-27	230	Plum	106	Frigga	0	Springe	Germany	0	1
1	642	BEPPO	1943-01-01	1905-04-28	237	Benjamin	231	Berga	0	Zoo Berlin	Germany	1	0
2	643	HELENE	1943-05-20	1952-07-15	506	Bob	474	Spröde	0	Hellabrunn	Germany	0	1
1	644	HEGER	1943-05-23	1944-07-13	506	Bob	475	Spreu	0	Hellabrunn	Germany	0	1
0	645				0	B	0	B	0			0	0
0	646				0	B	0	B	0			0	0
0	647				0	B	0	B	0			0	0
0	648				0	B	0	B	0			0	0
0	649				0	B	0	B	0			0	0
0	650				0	B	0	B	0			0	0
0	651				0	B	0	B	0			0	0
1	652	PUCUL	1944-10-25	1962-05-15	518	Puszczyk	247	Pupilka	0	Bialowieža	Poland	0	1
2	653	PLINKA	1944-05-01	1945-02-10	484	Plusk	255	Pliete	0	Pszczyna	Poland	1	0
2	654	PLONI	1944-05-01	1945-02-10	484	Plusk	173	Platane	0	Pszczyna	Poland	1	0
1	655	PLAC	1944-07-15	1945-02-10	484	Plusk	256	Pleinze	0	Pszczyna	Poland	1	0
1	656	PLATAN	1944-07-25	1953-01-26	484	Plusk	268	Plotkarka	0	Pszczyna	Poland	1	0
1	657	PLANETNIK	1944-08-05	1949-01-22	484	Plusk	269	Pletnia	0	Pszczyna	Poland	1	0
2	658	PLANETA	1944-08-10	1945-08-17	484	Plusk	219	Planarie	0	Pszczyna	Poland	1	0
0	659	STOA	1944-08-13	1944-08-13	212	Stojare	211	Pustólka	0	Zoo Stockholm	Sweden	0	1
2	660	STORMA	1944-08-25	1965-01-13	212	Stojare	226	Pustelnica	0	Zoo Stockholm	Sweden	0	1
2	661	SPÄTH	1944-07-03	1958-03-18	230	Plum	157	Borghild	0	Springe	Germany	0	1
2	662	SPUR	1944-07-18	1905-04-28	230	Plum	497	Sprehe	0	Springe	Germany	0	1
2	663	SPITZE	1944-07-11	1958-04-09	230	Plum	241	Bombe	0	Springe	Germany	0	1
2	664	SPEICHE	1944-10-22	1967-01-04	230	Plum	106	Frigga	0	Springe	Germany	0	1
1	665	BRAK	1944-07-11	1947-08-04	228	Puk	524	Beste	0	Zoo Wroclav	Poland	0	1
1	666	WINDAL (Wandal)	1944-06-04	1945-11-08	582	Sprosser	583	Springerin	0	Wihlelmstal	Germany	0	1
0	667	BELGRAD	1944-01-01	1944-01-01	237	Benjamin	530	Bergamotte	0	Zoo Berlin	Germany	1	0
2	668	HELGA	1944-09-08	1946-05-28	506	Bob	571	Springe	0	Hellabrunn	Germany	0	1
0	669				0	B	0	B	0			0	0
0	670				0	B	0	B	0			0	0
0	671				0	B	0	B	0			0	0
0	672				0	B	0	B	0			0	0
2	673	PUSZCZA	1945-05-14	1954-05-23	543	Puf	519	Poganka	0	Bialowieža	Poland	0	1
2	674	POZIOMKA	1945-05-06	1957-01-22	229	Plisch	520	Polana	0	Bialowieža	Poland	1	0
1	675	PUSTOSZ	1945-05-13		229	Plisch	501	Pužanka	0	Bialowieža	Poland	0	1
1	676	PUSŁAW	1945-07-01	1965-10-27	229	Plisch	517	Pula	0	Bialowieža	Poland	0	1
2	677	PURTA	1945-07-07	1957-06-17	229	Plisch	242	Puma	0	Bialowieža	Poland	0	1
1	678	PLUSK II	1945-05-17	1946-10-01	484	Plusk	547	Plesse	0	Pszczyna	Poland	1	0
1	679	PLECIUCH II	1945-06-29	1957-11-28	484	Plusk	220	Plötze	0	Pszczyna	Poland	1	0
1	680	PLUDRAK II	1945-08-17	1963-01-15	484	Plusk	268	Plotkarka	0	Pszczyna	Poland	1	0
2	681	PLAX	1945-09-01	1945-09-01	484	Plusk	219	Planarie	0	Pszczyna	Poland	1	0
2	682	PLAY	1945-09-01	1945-09-01	484	Plusk	219	Planarie	0	Pszczyna	Poland	1	0
2	683	ARTOPHAGE	1945-01-25	1966-08-15	488	Arséne	260	Artemis	0	Zoo Armsterdam	Netherlands	0	1
1	684	AVON (Aron)	1945-05-10	1960-08-23	244	Arcomes	581	Stocka II	0	Avesta	Sweden	0	1
2	685	STOR-KARI	1945-07-27	1955-09-11	212	Stojare	211	Pustólka	0	Zoo stockholm	Sweden	0	1
1	686	STOR-KLAS	1945-09-06	1961-06-01	212	Stojare	226	Pustelnica	0	Zoo stockholm	Sweden	0	1
1	687	SPAN	1945-05-25	1957-01-14	230	Plum	241	Bombe	0	Springe	Germany	0	1
2	688	SPILL	1945-09-10	1948-01-08	230	Plum	106	Frigga	0	Springe	Germany	0	1
1	689	SPILLER	1945-10-18		230	Plum	241	Bombe	0	Springe	Germany	0	1
0	690	BEZOAR	1945-01-01	1905-04-28	237	Benjamin	201	Bessy	0	Zoo Berlin	Germany	1	0
0	691	BERIBERI	1945-01-01	1905-04-28	237	Benjamin	530	Bergamotte	0	Zoo Berlin	Germany	1	0
2	692	HETTY	1945-06-28	1965-03-01	506	Bob	592	Hesta	0	Hellabrunn	Germany	0	1
1	693	HERBST	1945-07-14	1952-06-03	506	Bob	571	Springe	0	Hellabrunn	Germany	0	1
1	694	PUSTELNIK	1946-05-06	1954-09-27	543	Puf	247	Pupilka	0	Bialowieža	Poland	0	1
1	695	PUSZCZANIN	1946-06-04	1960-04-27	542	Puzon	519	Poganka	0	Bialowieža	Poland	0	1
2	696	PUSTULECZKA	1946-06-15	1968-09-13	542	Puzon	520	Polana	0	Bialowieža	Poland	0	1
2	697	PUSZCZYSLAWA	1946-10-02	1970-04-26	542	Puzon	501	Pužanka	0	Bialowieža	Poland	0	1
1	698	PUL	1946-11-08	1964-11-16	229	Plisch	517	Pula	0	Bialowieža	Poland	0	1
1	699	PLAS	1946-08-18	1947-09-14	546	Pluvius	255	Pliete	0	Pszczyna	Poland	1	0
1	700	PLAD	1946-09-01	1946-09-07	546	Pluvius	268	Plotkarka	0	Pszczyna	Poland	1	0
2	701	PLISA	1946-11-07	1953-12-24	546	Pluvius	547	Plesse	0	Pszczyna	Poland	1	0
2	702	PLEWA	1946-12-01	1953-12-26	546	Pluvius	219	Planarie	0	Pszczyna	Poland	1	0
2	703	AVORA (Aurora)	1946-05-09	1946-12-22	244	Arcomes	611	Stonna	0	Avesta	Sweden	0	1
2	704	AVIDA (Arwida)	1946-07-28	1946-08-01	244	Arcomes	581	Stocka II	0	Avesta	Sweden	0	1
2	705	STOR-ANNA	1946-09-03	1952-02-06	212	Stojare	226	Pustelnica	0	Zoo Stockholm	Sweden	0	1
0	706	STOB	1946-12-03	1946-12-03	212	Stojare	211	Pustólka	0	Zoo stockholm	Sweden	0	1
1	707	SPIESS	1946-07-27	1948-07-25	230	Plum	241	Bombe	0	Springe	Germany	0	1
1	708	ARTHUR	1946-10-11	1946-11-13	488	Arséne	260	Artemis	0	Amsterdam	Netherlands	0	1
1	709	HERWARTH	1946-06-10	1946-08-10	506	Bob	591	Helma	0	Hellabrunn	Germany	0	1
1	710	HELM	1946-06-06	1946-06-06	506	Bob	571	Springe	0	Hellabrunn	Germany	0	1
1	711	HELGE	1946-11-09	1946-11-20	506	Bob	592	Hesta	0	Hellabrunn	Germany	0	1
1	712	HENNING	1946-11-28	1946-11-29	506	Bob	475	Spreu	0	Hellabrunn	Germany	0	1
0	713				0	B	0	B	0			0	0
2	714	PURCHAWKA	1947-05-20	1954-05-01	229	Plisch	247	Pupilka	0	Bialowieža	Poland	0	1
2	715	POŽOGA	1947-05-20	1967-10-31	229	Plisch	520	Polana	0	Bialowieža	Poland	1	0
1	716	POGANIN	1947-07-04	1955-08-20	229	Plisch	519	Poganka	0	Bialowieža	Poland	1	0
1	717	PLOTKARZ	1947-05-28	1953-12-26	546	Pluvius II	548	Pleite	0	Pszczyna	Poland	1	0
2	718	PLISZKA	1947-06-23	1963-01-20	546	pluvius II	268	Plotkarka	0	Pszczyna	Poland	1	0
2	719	PLECIUGA	1947-07-06	1953-12-27	546	Pluvius II	577	Plastik II	0	Pszczyna	Poland	1	0
1	720	PLUSZ	1947-10-01	1963-01-01	546	Pluvius II	256	Pleinze	0	Pszczyna	Poland	1	0
2	721	PLAMA	1947-10-21	1953-12-27	546	Pluvius II	255	Pliete	0	Pszczyna	Poland	1	0
2	722	PLAFA	1947-10-31	1947-10-31	546	Pluvius II	220	Plötze	0	Pszczyna	Poland	1	0
2	723	PUŁOMKA	1947-08-15	1967-10-22	542	Puzon	242	Puma	0	Niepołomice	Poland	0	1
2	724	PUSZYNKA	1947-09-26	1963-01-12	542	Puzon	596	Putka	0	Niepołomice	Poland	0	1
2	725	PUBORKA	1947-10-17	1968-11-06	542	Puzon	501	Pužanka	0	Bialowieža	Poland	0	1
2	726	ARABELLA	1947-10-24	1966-03-04	488	Arséne	260	Artemis	0	Zoo Armsterdam	Netherlands	0	1
2	727	SPATHA	1947-07-14	1949-06-06	613	Sprengwagen	661	Späth	0	Springe	Germany	0	1
1	728	AVIS	1947-06-06	1949-04-26	244	Arcomes	581	Stocka II	0	Avesta	Sweden	0	1
1	729	BYEB	1947-03-29	1947-03-29	543	Puf	624	Purpura	0	Białowieźa III	ByeloR.S.S.R.	0	1
1	730	HEBER	1947-06-01	1958-02-17	506	Bob	571	Springe	0	Hellabrunn	Germany	0	1
1	731	HETIN	1946-09-20	1952-03-31	506	Bob	591	Helma	0	Hellabrunn	Germany	0	1
0	732				0	B	0	B	0			0	0
0	733				0	B	0	B	0			0	0
0	734				0	B	0	B	0			0	0
2	735	POJATA	1948-05-09		229	Plisch	519	Poganka	0	Białowieźa	Poland	1	0
2	736	PODWIKA	1948-05-21	1970-12-04	229	Plisch	520	Polana	0	Bialowieža	Poland	1	0
2	737	PLAMKA II	1948-05-27		546	Pluvius II	547	Plesse	0	Pszczyna	Poland	1	0
1	738	PODBIPIETA	1948-05-30	1964-12-25	229	Plisch	674	Poziomka	0	Bialowieža	Poland	1	0
1	739	PLASKACZ	1948-06-14	1959-02-12	546	Pluvius II	219	Planarie	0	Pszczyna	Poland	1	0
2	740	POŚWIATA	1948-06-23		229	Plisch	524	Beste	0	Bialowieža	Poland	1	0
2	741	PLUJKA	1948-06-03	1949-01-08	546	Pluvius II	268	Plotkarka	0	Pszczyna	Poland	1	0
1	742	PLEBAN	1948-08-21	1953-07-24	546	Pluvius II	256	Pleinze	0	Pszczyna	Poland	1	0
1	743	PLAG	1948-08-26	1948-08-26	546	Pluvius II	220	Plötze	0	Pszczyna	Poland	1	0
2	744	PLONTA	1948-10-20	1949-03-10	546	Pluvius II	577	Plastik II	0	Pszczyna	Poland	1	0
2	745	PLAI	1948-11-28	1948-11-28	546	Pluvius II	255	Pliete	0	Pszczyna	Poland	1	0
1	746	PUCHAR	1948-05-03	1957-09-20	229	Plisch	247	Pupilka	0	Bialowieža	SSR	0	1
1	747	PUSZEK	1948-05-20	1953-07-21	542	Puzon	627	Pura	0	Niepolomice	Poland	0	1
2	748	PUMIANKA	1948-10-24	1965-05-31	542	Puzon	242	Puma	0	Niepołomice	Poland	0	1
2	749	AR	1948-06-26	1951-12-13	488	Arséne	683	Artophage	0	Zoo Armsterdam	Netherlands	0	1
1	750	SPRINGINFELD	1948-05-08	1960-10-17	613	Sprengwagen	240	Borah	0	Springe	Germany	0	1
1	751	AVARES	1945-06-01	1954-02-26	244	Arcomes	611	Stonna	0	Avesta	Sweden	0	1
2	752	AVENA	1948-08-23	1967-10-06	244	Arcomes	581	Stocka II	0	Avesta	Sweden	0	1
2	753	STOR-LISA	1948-06-14		212	Stojare	226	Pustelnica	0	Zoo Stockholm	Sweden	0	1
2	754	BYETA	1948-05-05	1966-01-24	600	Puginal	517	Pula	0	Białowieža III	ByeloR.S.S.R.	0	1
2	755	BYEŁOWIEŽKA	1948-05-25	1949-06-17	543	Puf	624	Purpura	0	Białowieža III	ByeloR.S.S.R.	0	1
2	756	PUZONKA	1948-09-02	1948-09-16	542	Puzon	501	Pužanka	0	Niepolomice	Poland	0	1
1	757	HENNER	1948-06-20	1965-04-29	506	Bob	475	Spreu	0	Hellabrunn	Germany	0	1
2	758	HEDDA	1948-07-01	1952-07-08	506	Bob	471	Springe	0	Hellabrunn	Germany	0	1
0	759				0	B	0	B	0			0	0
2	760	PUZORKA	1949-05-11	1969-02-04	542	Puzon	596	Putka	0	Niepolomice	Poland	0	1
1	761	PUMEKS	1949-05-16	1964-12-01	542	Puzon	673	Puszcza	0	Niepolomice	Poland	0	1
1	762	POLEL	1949-05-18		229	Plisch	520	Polana	0	Bialowieža	Poland	1	0
2	763	PUGANKA	1949-05-28	1951-08-08	228	Puk	247	Pupilka	0	Niepolomice	Poland	0	1
1	764	POBUG	1949-06-01	1958-11-28	229	Plisch	519	Poganka	0	Bialowieža	Poland	1	0
1	765	KAP	1949-06-14	1949-06-14	679	Pleciuch II	631	Plarka	0	Bialowieža	Poland	1	0
1	766	PLOTUS	1949-06-15	1954-03-14	546	Pluvius II	548	Pleite	0	Pszczyna	Poland	1	0
1	767	PUKAR	1949-07-30	1950-07-31	228	Puk	501	Pužanka	0	Niepolomice	Poland	0	1
2	768	PLEBANKA	1949-08-03	1954-02-28	546	Pluvius II	256	Pleinze	0	Pszczyna	Poland	1	0
1	769	PURJAN	1949-09-09	1968-12-12	542	Puzon	677	Purta	0	Niepolomice	Poland	0	1
2	770	POPIELICA	1949-09-23	1961-11-04	229	Plisch	524	Beste	0	Bialowieža	Poland	1	0
1	771	POT	1949-10-07	1949-10-07	229	Plisch	674	Poziomka	0	Bialowieža	Poland	1	0
2	772	PUSTYNIA	1949-11-03	1949-11-11	228	Puk	242	Puma	0	Niepolomice	Poland	0	1
1	773	BYELIK	1949-05-02	1955-09-02	600	Puginal	517	Pula	0	Bialowieža III	Poland	0	1
2	774	BYELLA-DONNA	1949-05-12	1949-05-15	543	Puf	624	Purpura	0	Bialowieža III	Poland	0	1
2	775	PLENNICA	1949-08-30		546	Pluvius II	268	Plotkarka	0	Pszczyna	Poland	1	0
2	776	STOR-INGA	1949-06-16	1962-05-28	652	Pucul	650	Storma	0	Zoo Stockholm	Sweden	0	1
2	777	STOR-MINA	1949-09-06	1952-09-22	212	Stojare	226	Pustelnica	0	Zoo Stockholm	Sweden	0	1
1	778	AVOS	1949-11-26	1951-12-07	244	Arcomes	611	Stonna	0	Avesta	Sweden	0	1
1	779	ARISTIDE	1949-08-06	1965-11-30	488	Arséne	260	Artemis	0	Zoo Armsterdam	Netherlands	0	1
1	780	ARAMIS	1949-11-15	1963-03-27	488	Arséne	683	Artophage	0	Zoo Armsterdam	Netherlands	0	1
1	781	HERMES	1949-07-15	1964-04-23	506	Bob	571	Springe	0	Hellabrunn	Germany	0	1
1	782	HEGBERT	1945-12-09	1952-08-31	506	Bob	474	Spröde	0	Hellabrunn	Germany	0	1
2	783	HEIDI	1945-12-23	1967-05-30	506	Bob	475	Spreu	0	Hellabrunn	Germany	0	1
1	784	HERO	1950-08-05	1956-08-30	506	Bob	591	Helma	0	Hellabrunn	Germany	0	1
1	785	PLUSZCZ	1950-05-01	1960-10-04	546	Pluvius II	577	Plastik II	0	Pszczyna	Poland	1	0
2	786	PUPILECZKA	1950-05-06	1953-07-15	228	Puk	247	Pupilka	0	Niepolomice	Poland	0	1
1	787	PUSTAK	1950-05-02	1954-03-12	228	Puk	501	Pužanka	0	Niepolomice	Poland	0	1
2	788	POMSTA	1950-06-07	1972-10-01	229	Plisch	520	Polana	0	Bialowiea	Poland	1	0
1	789	PLAMIEC	1950-06-10	1964-10-28	546	Pluvius II	256	Pleinze	0	Pszczyna	Poland	1	0
2	790	PUSZCZANKA	1950-06-20	1968-05-09	542	Puzon	673	Poszcza	0	Niepolomice	Poland	0	1
2	791	PULKA	1950-07-16	1962-11-20	542	Puzon	596	Putka	0	Niepolomice	Poland	0	1
1	792	KARPACZ	1950-08-07	1967-06-27	575	Plato	631	Plarka	0	Bialowieža	Poland	1	0
2	793	PUGORKA	1950-08-20	1952-05-15	228	Puk	242	Puma	0	Niepolomice	Poland	0	1
1	794	POGROM	1950-08-25	1950-09-13	229	Plisch	519	Poganka	0	Bialowieža	Poland	1	0
2	795	PURTANKA	1950-09-18	1967-03-07	542	Puzon	677	Purta	0	Niepolomice	Poland	0	1
2	796	PLUSIA	1950-09-24	1954-01-19	546	Pluvius II	548	Pleite	0	Pszczyna	Poland	1	0
2	797	PLICA	1950-10-20	1952-10-08	546	Pluvius II	255	Pliete	0	Pszczyna	Poland	1	0
1	798	MOSKWITIANIN	1950-05-11	1965-02-16	679	Pleciuch II	547	Plesse	0	Sierpuchow	R.S.F.S.R	1	0
1	799	BYEW	1950-05-16	1950-05-16	600	Puginal	517	Pula	0	Bialowieža III	Poland	0	1
1	800	BYERKUT	1950-05-21	1960-09-23	600	Puginal	624	Purpura	0	Bialowieža III	Poland	0	1
2	801	MURAWKA	1950-05-22	1973-09-10	676	Puslaw	696	Pustuleczka	0	Sierpuchow	R.S.F.S.R	0	1
2	802	SPITFLASCHI	1950-05-28	1964-08-14	558	Benno	663	Spitze	0	Springe	Germany	0	1
2	803	SPRUCHKAMMER	1950-07-19	1966-06-27	558	Benno	661	Späth	0	Springe	Germany	0	1
1	804	SPIEGEL	1950-07-20	1950-07-21	558	Benno	240	Borah	0	Springe	Germany	0	1
2	805	AVILLA	1950-04-29	1967-10-06	244	Arcomes	581	Stocka II	0	Avesta	Sweden	0	1
1	806	STOR-GÖRAN	1950-04-23	1965-03-01	652	Pucul	685	Stor-Kari	0	Zoo Stockholm	Sweden	0	1
2	807	STORAB	1950-05-09	1950-05-21	652	Pucul	650	Storma	0	Zoo Stockholm	Sweden	0	1
2	808	STOR-SIGNE	1950-09-21	1965-05-02	652	Pucul	705	Stor-Anna	0	Zoo Stockholm	Sweden	0	1
1	809	DUCKER	1950-04-25	1954-03-31	782	Hegbert	664	Speiche	0	Duisburg	Germany	0	1
2	810	ELLA	1950-06-20	1958-09-08	687	Span	692	Hetty	0	Wuppertal	Germany	0	1
1	811	HERMANN	1950-07-10	1964-08-26	506	Bob	475	Spreu	0	Hellabrunn	Germany	0	1
2	812	POREBA	1951-05-06		229	Plisch	524	Beste	0	Bialowieža	Poland	1	0
1	813	PLENNIK	1951-05-10	1953-12-28	546	Pluvius II	256	Pleinze	0	Pszczyna	Poland	1	0
1	814	PUTNIK	1951-05-16	1964-05-14	542	Puzon	725	Puborka	0	Niepolomice	Poland	0	1
1	815	PUTYFAR	1951-05-16	1970-04-28	542	Puzon	627	Pura	0	Niepolomice	Poland	0	1
1	816	POMRUK	1951-05-22	1965-12-22	229	Plisch	520	Polana	0	Bialowieža	Poland	1	0
1	817	POPAS	1951-05-25	1964-12-01	229	Plisch	715	Požoga	0	Bialowieža	Poland	1	0
1	818	POLONUS	1951-06-01	1951-06-02	229	Plisch	674	Poziomka	0	Bialowieža	Poland	1	0
2	819	PUDLARKA	1951-11-20	1965-07-07	542	Puzon	596	Putka	0	Niepolomice	Poland	0	1
1	820	PUDLARZ	1951-06-24	1952-11-28	542	Puzon	724	Puszynka	0	Niepolomice	Poland	0	1
1	821	PUZYK	1951-06-24	1962-10-10	542	Puzon	714	Purchawka	0	Niepolomice	Poland	0	1
1	822	PLAWIK	1951-06-30	1969-03-05	546	Pluvius II	577	Plastik II	0	Pszczyna	Poland	1	0
2	823	PULONKA	1951-06-23	1970-06-21	542	Puzon	723	Putomka	0	Niepolomice	Poland	0	1
1	824	PLATER	1951-07-28	1958-10-15	546	Pluvius II	702	Pléwa	0	Pszczyna	Poland	1	0
1	825	PUSZCZAN	1951-08-25		542	Puzon	673	Puszcza	0	Niepolomice	Poland	0	1
1	826	PLARZAN	1951-09-15	1966-12-21	546	Pluvius II	719	Pleciuga	0	Pszczyna	Poland	1	0
2	827	POGOŃ	1951-10-23		716	Poganin	735	Pojata	0	Bialowieža	Poland	1	0
2	828	PLINKA	1951-11-06	1953-12-24	546	Pluvius II	701	Plisa	0	Pszczyna	Poland	1	0
1	829	PUMIK	1951-11-09	1966-02-20	761	Pumeks	748	Pumianka	0	Niepolomice	Poland	0	1
2	830	PLESZKA	1951-12-20	1952-07-08	546	Pluvius II	721	Plama	0	Pszczyna	Poland	1	0
2	831	POZLOTA	1951-12-21		716	Poganin	737	Plamka II	0	Bialowieža	Poland	1	0
2	832	POLATUCHA	1951-12-24		716	Poganin	740	Poświata	0	Bialowieža	Poland	1	0
2	833	BYELUŽKA	1951-05-08		675	Pustosz	268	Plotkarka	0	Bialowieža	Poland	0	1
2	834	BYERIOZKA	1951-06-01	1973-06-14	675	Pustosz	624	Purpura	0	Bialowieža	Poland	0	1
1	835	MURASZ	1951-06-03	1956-04-29	676	Puslaw	696	Pustuleczka	0	Sierpuchow	R.S.F.S.R	0	1
1	836	BYEGUN	1951-06-12	1951-11-02	675	Pustosz	754	Byeta	0	Bialowieža	Poland	0	1
2	837	BYELOCZKA	1951-06-22		675	Pustosz	718	Pliszka	0	Bialowieža	Poland	0	1
2	838	MOLNIJA	1951-08-10	1968-05-02	679	Pleciuch II	547	Plesse	0	Sierpuchow	R.S.F.S.R	1	0
2	839	SPRITZGURKE	1951-06-26	1968-01-23	558	Benno	240	Borah	0	Springe	Germany	0	1
1	840	STOR-JAN	1951-05-06		652	Pucul	650	Storma	0	Zoo Stockholm	Sweden	0	1
1	841	AVONNY	1951-04-16	1953-04-14	244	Arcomes	611	Stonna	0	Avesta	Sweden	0	1
1	842	AVESTO	1951-05-31	1955-02-14	652	Pucul	685	Stor Kari	0	Avesta	Sweden	0	1
1	843	AVEARLE	1951-09-13	1955-06-27	244	Arcomes	581	Stocka II	0	Avesta	Sweden	0	1
1	844	ARTABAN	1951-05-18	1968-05-08	488	Arséne	683	Artophage	0	Zoo Amsterdam	Netherlands	0	1
2	845	ARDA	1951-05-31	1966-02-26	488	Arséne	726	Arabella	0	Zoo Amsterdam	Netherlands	0	1
2	846	KORINA	1951-05-29		637	Stonnas	697	Puszczyslawa	0	Zoo Köbenhavn	Danmark	0	1
1	847	HEKTOR	1951-05-20	1951-11-22	506	Bob	643	Helene	0	Hellabrunn	Germany	0	1
2	848	HERTA	1951-07-07	1957-08-24	506	Bob	571	Springe	0	Hellabrunn	Germany	0	1
2	849	HENNY	1951-08-13	1955-08-23	506	Bob	591	Helma	0	Hellabrunn	Germany	0	1
2	850	HEILE	1951-08-25	1982-12-31	506	Bob	475	Spreu	0	Hellabrunn	Germany	0	1
2	851	ELBE	1951-10-03	1959-04-01	687	Span	692	Hetty	0	Wuppertal	Germany	0	1
0	852				0	B	0	B	0			0	0
0	853				0	B	0	B	0			0	0
0	854				0	B	0	B	0			0	0
1	855	TARAN	1952-05-05	1953-07-27	747	Puszek	501	Pužanka	0	Gorce		0	1
1	856	PURYTAN	1952-05-14	1957-02-20	542	Puzon	627	Pura	0	Niepolomice	Poland	0	1
2	857	PLEŚNIANKA	1952-05-15	1954-01-04	546	Pluvius II	256	Pleinze	0	Pszczyna	Poland	1	0
2	858	TATRA	1952-05-22	1953-12-18	747	Puszek	242	Puma	0	Gorce		0	1
2	859	POBUDKA	1952-06-01	1967-10-16	738	Podbipieta	736	Podwika	0	Bialowieža	Poland	1	0
1	860	PUCHATEK	1952-06-11		761	Pumeks	723	Pulomka	0	Niepolomice	Poland	0	1
2	861	PUSZYSTA	1952-06-12		542	Puzon	714	Purchawka	0	Niepolomice	Poland	0	1
1	862	PUDELEK	1952-06-21	1967-12-06	761	Pumeks	760	Puzorka	0	Niepolomice	Poland	0	1
1	863	PLASTUS	1952-07-07	1953-03-25	546	Pluvius II	577	Plastik II	0	Pszczyna	Poland	1	0
1	864	PULKOWNIK	1952-07-08	1954-05-23	542	Puzon	673	Puszcza	0	Niepolomice	Poland	0	1
2	865	KABA	1952-07-12	1952-07-31	575	Plato	631	Plarka	0	Bialowieža	Poland	1	0
2	866	PODA	1952-07-15	1952-07-17	716	Poganin	524	Beste	0	Bialowieža	Poland	1	0
2	867	PUSTULKA II	1952-07-24	1952-08-13	761	Pumeks	725	Puborka	0	Niepolomice	Poland	0	1
2	868	PUKAJKA	1952-07-25	1954-05-27	542	Puzon	677	Purta	0	Niepolomice	Poland	0	1
2	869	PUMARKA	1952-08-28	1966-07-24	761	Pumeks	724	Puszynka	0	Niepolomice	Poland	0	1
2	870	PUZIMKA	1952-12-28	1954-03-29	542	Puzon	596	Putka	0	Niepolomice	Poland	0	1
2	871	MURZILKA	1952-05-18	1973-01-21	676	Puslaw	696	Pustuleczka	0	Sierpuchow	Germany	0	1
1	872	BYEG	1952-06-17	1968-04-02	680	Pludrak II	624	Purpura	0	Bialowieža	Poland	0	1
1	873	BYESLAN	1952-06-29	1961-07-26	680	Pludrak II	754	Byeta	0	Bialowieža	Poland	0	1
2	874	BYERLOGA	1952-08-04		675	Pustosz	268	Plotkarka	0	Bialowieža	Poland	0	1
2	875	BYEGONIA	1952-08-22		675	Pustosz	718	Pliszka	0	Bialowieža	Poland	0	1
1	876	MOGUCZIJ	1952-08-24	1959-09-04	679	Pleciuch II	547	Plesse	0	Sierpuchow	Germany	1	0
2	877	MOSZKA	1952-10-29	1975-12-03	679	Pleciuch II	715	Požoga	0	Sierpuchow	Germany	1	0
2	878	SPRINTERIN	1952-11-09		558	Benno	661	Späth	0	Springe	Germany	0	1
1	879	STOR-PER	1952-05-07	1963-09-25	636	Stoas	660	Storma	0	Zoo Stockholm	Sweden	0	1
1	880	AVENUS	1952-04-10	1955-03-21	652	Pucul	752	Avena	0	Avesta	Sweden	0	1
2	881	AVIPPA	1952-07-08	1968-11-13	652	Pucul	611	Stonna	0	Avesta	Sweden	0	1
2	882	AVA	1952-07-26	1968-09-11	652	Pucul	685	Stor-Kari	0	Avesta	Sweden	0	1
2	883	ARAIDNE	1952-08-20	1955-12-09	488	Arséne	683	Artophage	0	Zoo Armsterdam	Netherlands	0	1
2	884	KONNY	1952-06-20	1953-08-31	637	Stonnas	753	Stor-Lisa	0	Zoo Köbenhavn	Danmark	0	1
2	885	ANFA	1952-05-15	1964-11-28	605	Pli	548	Pleite	0	Zoo Antwerpen	Zoo Anterpen	1	0
0	886	HE	1952-07-08	1952-07-08	506	Bob	758	Hedda	0	Hellabrunn	Germany	0	1
2	887	DU	1952-01-01	1905-05-05	782	Hegbert	664	Speiche	0	Duisburg	Germany	0	1
1	888	HEINZ	1952-07-13	1973-04-02	506	Bob	571	Springe	0	Hellabrunn	Germany	0	1
2	889	AUA	1952-07-23	1953-02-19	693	Herbst	783	Heidi	0	Augsburg	Germany	0	1
0	890				0	B	0	B	0			0	0
0	891				0	B	0	B	0			0	0
1	892	PLATANEK	1953-05-10	1953-12-21	546	Pluvius II	701	Plisa	0	Pszczyna	Poland	1	0
2	893	PLATYNA	1953-05-12	1953-12-25	546	Pluvius II	256	Pleinze	0	Pszczyna	Poland	1	0
1	894	POKÓJ	1953-05-14	1973-07-06	738	Podbipieta	770	Popielica	0	Białowieźa	Poland	1	0
1	895	POSTEP	1953-05-15	1963-03-03	738	Podbipieta	740	Poświata	0	Białowieźa	Poland	1	0
1	896	PLEŚNIAK	1953-05-15	1953-12-25	546	Pluvius II	702	Plewa	0	Pszczyna	Poland	1	0
1	897	PODAREK	1953-05-16		738	Podbipieta	736	Pojata	0	Białowieźa	Poland	1	0
2	898	PUZLOTKA	1953-05-20	1960-06-08	761	Pumeks	748	Pumianka	0	Niepołomice	Poland	0	1
1	899	PULAN	1953-05-22	1954-06-27	542	Puzon	627	Pura	0	Niepołomice	Poland	0	1
2	900	PLAZMA	1953-05-25	1953-07-26	546	Pluvius II	719	Pleciuga	0	Pszczyna	Poland	1	0
1	901	PULIK	1953-05-30	1970-03-05	761	Pumeks	723	Putomka	0	Niepołomice	Poland	0	1
1	902	PONURY	1953-06-19		716	Poganin	737	Plamka II	0	Białowieźa	Poland	1	0
2	903	PUSTELNIA	1953-06-25	1972-03-17	761	Pumeks	725	Puborka	0	Niepołomice	Poland	0	1
2	904	TATRZANKA	1953-06-30	1953-07-19	747	Puszek	501	Pužanka	0	Gorce	Poland	0	1
1	905	PUSTYBÓR	1953-07-03	1954-05-20	542	Puzon	677	Purta	0	Niepołomice	Poland	0	1
1	906	PLECH	1953-07-14	1953-12-27	717	Plotkarz	721	Plama	0	Pszczyna	Poland	1	0
2	907	PLETWA	1953-07-18	1953-07-23	546	Pluvius II	255	Pliete	0	Pszczyna	Poland	1	0
2	908	PUELLA	1953-08-03	1979-04-27	542	Puzon	714	Purchawka	0	Niepołomice	Poland	0	1
2	909	POCIECHA	1953-08-11	1967-07-10	716	Poganin	524	Beste	0	Białowieźa	Poland	1	0
2	910	POGODNA	1953-08-14		738	Podbipieta	736	Podwika	0	Białowieźa	Poland	1	0
2	911	PUŹNIANKA	1953-10-26	1976-02-24	542	Puzon	673	Puszcza	0	Niepołomice	Poland	0	1
2	912	KAMIONKA	1953-12-02		575	Plato	631	Plotkarka	0	Białowieźa	Poland	1	0
1	913	BARCHAT	1953-08-16	1970-07-20	680	Pludrak II	774	Plennia	0	Białowieźa	Poland	1	0
2	914	BYEŹYCA	1953-09-22		675	Pustosz	268	Plotkarka	0	Białowieźa	Poland	0	1
2	915	BYEREGUSZKA	1953-10-18	1962-12-02	680	Pludrak II	754	Byeta	0	Białowieźa	Poland	0	1
1	916	MURGAB	1953-05-25	1960-07-12	676	Puslaw	696	Pustulczka	0	Sierpuchow	R.S.F.S.R	0	1
1	917	MOSKIT	1953-11-02	1973-05-16	679	Pleciuch II	715	Požoga	0	Sierpuchow	R.S.F.S.R	1	0
2	918	MORENA	1953-12-29	1953-12-29	679	Pleciuch II	547	Plesse	0	Sierpuchow	R.S.F.S.R	1	0
2	919	ARRIA	1953-07-19	1956-06-08	488	Arséne	726	Arabella	0	Zoo Armsterdam	Netherlands	0	1
2	920	SPREEWALDERIN	1953-06-24	1964-09-10	750	Springinsfeld	803	Spruchkammer	0	Springe	Germany	0	1
1	921	SPRO	1953-07-03		750	Springinsfeld	802	Spritflasche	0			0	1
2	922	HERA	1953-05-31	1958-11-21	506	Bob	591	Helma	0	Zoo Washington	USA	0	1
1	923	HERBERT	1953-06-03	1969-10-17	687	Span	692	Hetty	0	Zoo Berlin	Germany	0	1
1	924	HERKULES	1953-07-19		506	Bob	271	Springe	0			0	1
2	925	AUE	1953-09-03	1975-05-01	506	Bob	783	Heidi	0	Zoo Berlin	Germany	0	1
2	926	DULCE	1953-12-15	1964-05-16	809	Ducker	664	Speiche	0	Zoo Berlin	Germany	0	1
2	927	STOR-FINA	1953-05-15	1965-04-01	636	Stoas	660	Storma	0			0	1
1	928	AVIX	1953-06-02	1966-10-04	652	Pucul	776	Stor-Inga	0			0	1
2	929	AVINETTE	1953-08-16	1973-10-03	652	Pucul	752	Avena	0			0	1
1	930	KONNAS	1953-11-30	1966-09-19	637	Stonnas	697	Pusczyslawa	0			0	1
2	931	POLIE	1953-09-17		716	Poganin	520	Polana	0			1	0
1	932	BLIJDOR	1953-12-19	1968-10-31	769	Purjan	519	Poganka	0			0	1
0	933				0	B	0	B	0			0	0
1	934	PUER	1954-04-18	1961-05-15	542	Puzon	596	Putka	0	Niepołomice	Poland	0	1
2	935	PUNITA	1954-05-19	1974-10-13	761	Pumeks	724	Puszynka	0	Niepołomice	Poland	0	1
1	936	PUSZKARZ	1954-05-31	1964-02-10	761	Pumeks	723	Pulomka	0	Niepołomice	Poland	0	1
2	937	PUSZKA	1954-06-26	1972-02-24	761	Pumeks	760	Puzorka	0	Niepołomice	Poland	0	1
1	938	PUKACZ	1954-06-26	1965-07-07	761	Pumeks	791	Pulka	0	Niepołomice	Poland	0	1
2	939	POLANKA	1954-07-08	1971-06-07	738	Podbipieta	736	Podwika	0	Białowieźa	Poland	1	0
2	940	POLUDNICA	1954-07-31		738	Podbipieta	740	Poświata	0	Białowieźa	Poland	1	0
2	941	PUSŁONKA	1954-08-13	1970-03-25	761	Pumeks	748	Pumianka	0	Niepołomice	Poland	0	1
1	942	PUŁOWIEC	1954-08-15	1965-10-22	761	Pumeks	725	Puborka	0	Niepołomice	Poland	0	1
2	943	PURATA	1954-09-10	1956-02-20	815	Putyfar	790	Puszczanka)	0	Niepołomice	Poland	0	1
1	944	PUSZCZYSLAW	1954-09-15		815	Putyfar	795	Purtanka	0	Niepołomice	Poland	0	1
1	945	POPIEL	1954-10-16		738	Podbipieta	770	Popielica	0	Białowieźa	Poland	1	0
1	946	PURTAN	1954-11-30	1967-10-25	542	Puzon	677	Purta	0	Niepołomice	Poland	0	1
2	947	BYERESTA	1954-04-29	1954-04-29	720	Plusz	624	Purpura	0	Białowieźa III	Bělorusko	0	1
2	948	BARCHATKA	1954-04-29		720	Plusz	718	Pliszka	0	Białowieźa III	Bělorusko	1	0
1	949	BYEDOWYJ II	1954-06-28	1971-06-01	628	Pul	774	Plennica	0	Białowieźa III	Bělorusko	0	1
2	950	BYEDOWYJKA II	1954-11-01		872	Byeg	837	Byełoczka	0	Białowieźa III	Bělorusko	0	1
2	951	MURKA	1954-05-14	1980-04-01	679	Pleciuch II	801	Murawka	0	Sierpuchow	R.S.F.S.R	0	1
2	952	MUSZKA	1954-05-20		676	Pusław	696	Pustułeczka	0	Sierpuchow	R.S.F.S.R	0	1
1	953	MOCHNACZ	1954-08-23		679	Pleciuch II	788	Pomsta	0	Sierpuchow	R.S.F.S.R	1	0
2	954	MOSKWICZKA	1954-11-01		679	Pleciuch II	715	Poźoga	0	Sierpuchow	R.S.F.S.R	1	0
2	955	ARCTISIA	1954-06-19	1956-09-05	488	Arséne	653	Artophage	0	Zoo Armsterdam	Netherlands	0	1
2	956	SPÄTZIN	1954-05-10		750	Springinsfeld	661	Späth	0	Springe	Germany	0	1
1	957	SPEER	1954-06-20	1955-05-17	750	Springinsfeld	839	Spritzgurke	0	Springe	Germany	0	1
1	958	SPRITZER	1954-07-28	1976-06-06	750	Springinsfeld	803	Spruchkammer	0	Springe	Germany	0	1
1	959	HEROLD	1954-07-21	1961-08-27	687	Span	271	Springe	0	Hellabrunn	Germany	0	1
1	960	HERR	1954-07-10	1970-12-02	687	Span	591	Helma	0	Hellabrunn	Germany	0	1
2	961	ERSTE	1954-09-01	1954-09-01	687	Span	692	Hetty	0	Hellabrunn	Germany	0	1
1	962	STOX	1954-06-03	1954-06-06	636	Stoas	660	Storma	0	Zoo Stockholm	Sweden	0	1
1	963	AVINOK	1954-05-19	1958-02-05	806	Stor-Göran	805	Avilla	0	Avesta	Sweden	0	1
1	964	AVIATOR	1954-07-25	1958-02-24	549	Avonis	808	Stor-Signe	0	Avesta	Sweden	0	1
2	965	AVINA	1954-10-26	1966-06-09	684	Avon	611	Stonna	0	Avesta	Sweden	0	1
1	966	KOFA	1954-05-03	1954-07-26	637	Stonnas	846	Korina	0	Zoo Köbenhavn	Danmark	0	1
1	967	KOSTES-KAFT	1954-05-19	1954-05-19	637	Stonnas	753	Stor-Lisa	0	Zoo Köbenhavn	Danmark	0	1
2	968	ANHABELLA	1954-05-25	1969-05-21	605	Pli	548	Pleite	0	Zoo Antwerpen	Belgium	1	0
0	969				0	B	0	B	0			0	0
1	970	POPAD	1955-05-06	1955-06-06	762	Polel	737	Plamka II	0	Białowieza	Poland	1	0
2	971	PULANDA	1955-05-25	1963-02-05	789	Plamiec	823	Pulonka	0	Smardzewice	Poland	0	1
1	972	PUSTASZEK	1955-05-25	1974-07-02	761	Pumeks	760	Puzorka	0	Niepołomice	Poland	0	1
2	973	PULEŚNA	1955-05-30		761	Pumeks	724	Puszynka	0	Niepołomice	Poland	0	1
2	974	PUKRASKA	1955-06-05	1958-01-01	815	Putyfar	596	Putka	0	Niepołomice	Poland	0	1
2	975	POKUSA	1955-06-05		792	Karpacz	832	Polatucha	0	Białowieza	Poland	1	0
2	976	PUJATA	1955-06-28	1974-03-29	761	Pumeks	725	Puborka	0	Niepołomice	Poland	0	1
2	977	POWAGA	1955-07-03	1963-02-10	738	Podbipieta	740	Poświata	0	Białowieza	Poland	1	0
1	978	POLOT	1955-07-06	1976-07-06	716	Poganin	859	Pobudka	0	Białowieza	Poland	1	0
2	979	PURELLA	1955-07-08	1974-12-19	761	Pumeks	723	Pułomka	0	Niepołomice	Poland	0	1
1	980	PORANEK	1955-07-14	1975-04-04	716	Poganin	524	Beste	0	Białowieza	Poland	1	0
1	981	PURAK	1955-07-18	1955-07-20	815	Putyfar	791	Pulka	0	Niepołomice	Poland	0	1
1	982	PURAJ	1955-07-20	1955-09-01	761	Pumeks	748	Pumianka	0	Niepołomice	Poland	0	1
1	983	PUJATEK	1955-07-28	1959-01-01	815	Putyfar	790	Puszczanka	0	Niepołomice	Poland	0	1
1	984	POSUSZ	1955-08-18	1965-09-30	738	Podbipieta	831	Pozłota	0	Białowieza	Poland	1	0
1	985	POLAS	1955-09-07		716	Poganin	736	Podwika	0	Białowieza	Poland	1	0
2	986	BYEZDNA	1955-05-03		675	Pustosz	754	Byeta	0	Białowieza III	ByeloR.S.S.R	0	1
2	987	BYESIEDKA	1955-05-03		0	B	624	Purpura	0	Białowieza III	ByeloR.S.S.R	0	1
2	988	BYEZUMKA	1955-06-14		0	B	833	Byelužka	0	Białowieza III	ByeloR.S.S.R	0	1
1	989	MUSKUS	1955-05-25	1958-01-02	676	Pusław	696	Pustuleczka	0	Sierpuchow	R.S.F.S.R.	0	1
1	990	MUSKAT	1955-05-30		676	Pusław	838	Mołnija	0	Sierpuchow	R.S.F.S.R.	0	1
1	991	MURZUK	1955-06-07		679	Pleciuch II	801	Murawka	0	Sierpuchow	R.S.F.S.R.	0	1
2	992	BYEGLIANKA	1955-06-14	1960-07-25	720	Plusz	834	Byeriozka	0	Białowieza III	ByeloR.S.S.R	0	1
1	993	BYERYEG	1955-06-15	1973-02-19	675	Pustosz	774	Plennica	0	Białowieza III	ByeloR.S.S.R	0	1
1	994	BYEDUIN	1955-08-24	1960-09-01	675	Pustosz	718	Pliszka	0	Białowieza III	ByeloR.S.S.R	0	1
2	995	SPUR II	1955-05-12	1978-11-13	750	Springinsfeld	661	Späth	0	Springe	Germany	0	1
2	996	SPRUNGLATTE	1955-05-26	1975-08-01	750	Springinsfeld	803	Spruchkammer	0	Springe	Germany	0	1
1	997	SPERBER	1955-06-26	1959-09-16	750	Springinsfeld	802	Spritflasche	0	Springe	Germany	0	1
1	998	HECHT	1955-05-06	1965-11-02	687	Span	783	Heidi	0	Hellabrunn	Germany	0	1
1	999	HELD	1955-06-02	1959-07-11	687	Span	471	Springe	0	Hellabrunn	Germany	0	1
1	1000	HELFERICH	1955-06-12	1960-10-06	687	Span	848	Herta	0	Hellabrunn	Germany	0	1
2	1001	HERBE	1955-07-12	1966-05-30	687	Span	850	Heile	0	Hellabrunn	Germany	0	1
1	1002	HEBEL	1955-09-05	1955-11-01	687	Span	591	Helma	0	Hellabrunn	Germany	0	1
2	1003	ERYNNYA	1955-08-01	1955-08-01	781	Hermes	692	Hetty	0	Eulbach	Germany	0	1
1	1004	STOR-MATS	1955-04-24	1958-11-01	636	Stoas	660	Storma	0	Zoo Stockholm	Sweden	0	1
2	1005	AVINGA	1955-04-24	1968-06-04	652	Pucul	752	Avena	0	Avesta	Sweden	0	1
1	1006	AVITUS	1955-04-26	1965-10-08	684	Avon	776	Stor-Inga	0	Avesta	Sweden	0	1
2	1007	ARSINOË	1955-07-14	1961-05-02	844	Artaban	683	Artophage	0	Zoo Amsterdam	Netherlands	0	1
2	1008	ARIANA	1955-08-09	1973-10-09	780	Aramis	845	Arda	0	Zoo Amsterdam	Netherlands	0	1
2	1009	ARGONNE	1955-10-11	1966-08-12	780	Aramis	883	Ariadne	0	Zoo Amsterdam	Netherlands	0	1
1	1010	KOLUMBUS	1955-05-03	1973-11-06	637	Stonnas	697	Puszczysława	0	Zoo Köbehavn	Danmark	0	1
2	1011	KOLOMBINE	1955-05-03	1973-10-09	637	Stonnas	846	Korina	0	Zoo Köbehavn	Danmark	0	1
2	1012	KORNELIA	1955-09-06	1963-05-06	637	Stonnas	753	Stor-Lisa	0	Zoo Köbehavn	Danmark	0	1
1	1013	SCHOLAR	1955-08-15	1969-05-03	826	Plarzan	520	Polana	0	Zoo Schönbrunn	Austria	1	0
0	1014				0	B	0	B	0			0	0
2	1015	POCHODNIA	1956-05-07	1959-08-21	762	Polel	770	Popielica	0	Białowieza	Poland	1	0
2	1016	PUSZTA	1956-05-27	1966-03-06	829	Pumik	861	Puszysta	0	Smardzewice	Poland	0	1
1	1017	PUJ	1956-05-30	1956-06-30	815	Putyfar	795	Purtanka	0	Niepołomice	Poland	0	1
1	1018	PUCH	1956-05-30	1976-06-01	761	Pumeks	725	Puborka	0	Pszczyna	Poland	0	1
1	1019	POCZET	1956-06-05	1981-10-10	792	Karpacz	827	Pogoń	0	Białowieza	Poland	1	0
1	1020	PUCZ	1956-06-06	1975-04-28	761	Pumeks	748	Pumianka	0	Pszczyna	Poland	0	1
2	1021	PUSKAŁKA	1956-06-06	1973-10-08	761	Pumeks	723	Pułomka	0	Pszczyna	Poland	0	1
1	1022	POŚCIG	1956-06-19		738	Podbipieta	524	Beste	0	Białowieza	Poland	1	0
2	1023	ZOLA	1956-06-25	1978-05-12	824	Plater	674	Poziomka	0	Zoo Warszawa	Poland	1	0
2	1024	PULPA II	1956-06-21	1975-02-03	815	Putyfar	791	Pulka	0	Niepołomice	Poland	0	1
2	1025	POWABNA	1956-07-12		762	Polel	737	Plamka II	0	Białowieza	Poland	1	0
1	1026	PUTAR	1956-07-13	1962-12-06	815	Putyfar	596	Putka	0	Niepołomice	Poland	0	1
1	1027	PURYC	1956-07-14	1959-07-07	761	Pumeks	760	Puzorka	0	Niepołomice	Poland	0	1
2	1028	POHULANKA	1956-07-21		902	Ponury	909	Pociecha	0	Białowieza	Poland	1	0
1	1029	POK	1956-08-06	1956-08-06	762	Polel	812	Poreba	0	Białowieza	Poland	1	0
2	1030	PUCUŁKA	1956-08-09	1971-08-06	815	Putyfar	790	Puszczanka	0	Niepołomice	Poland	0	1
1	1031	PODCHORAZY	1956-08-20		902	Ponury	736	Podwika	0	Białowieza	Poland	1	0
2	1032	POGARDA	1956-08-24		738	Podbipieta	740	Poświata	0	Białowieza	Poland	1	0
2	1033	PUDZKA	1956-10-04	1977-10-28	761	Pumeks	724	Puszynka	0	Niepołomice	Poland	0	1
1	1034	POTOK	1956-10-27	1961-08-15	902	Ponury	831	Pozłota	0	Białowieza	Poland	1	0
1	1035	PUN	1956-11-18	1956-11-23	901	Pulik	903	Pustelnia	0	Niepołomice	Poland	0	1
2	1036	PONOWA	1956-11-24		902	Ponury	859	Pobudka	0	Białowieza	Poland	1	0
2	1037	PULA II	1956-12-03	1976-04-21	829	Pumik	908	Puella	0	Smardzewice	Poland	0	1
1	1038	PULS	1956-12-06	1971-02-08	829	Pumik	823	Pulonka	0	Niepołomice	Poland	0	1
2	1039	MOROSZKA	1956-05-10		679	Pleciuch II	715	Pozoga	0	Sierpuchow	R.S.F.S.R.	1	0
1	1040	BYERIT	1956-05-11		860	Puchatek	874	Byerloga	0	Białowieza III	ByeloR.S.S.R	0	1
1	1041	BYEREST	1956-05-22		860	Puchatek	837	Byeloczka	0	Białowieza III	ByeloR.S.S.R	0	1
2	1042	MUFTA	1956-05-23	1977-11-06	872	Byeg	696	Pustułeczka	0	Sierpuchow	R.S.F.S.R.	0	1
1	1043	MUROMIEC	1956-05-27	1975-05-19	872	Byeg	801	Murawka	0	Sierpuchow	R.S.F.S.R.	0	1
2	1044	BYEDNAJA II	1956-06-08		675	Pustosz	624	Purpura	0	Białowieza III	ByeloR.S.S.R	0	1
2	1045	MUZA	1956-07-03	1960-07-13	872	Byeg	871	Murziłka	0	Sierpuchow	R.S.F.S.R.	0	1
2	1046	MOSKOWKA	1956-07-23	1979-08-17	679	Pleciuch II	788	Pomsta	0	Sierpuchow	R.S.F.S.R.	1	0
1	1047	BYESKIES	1956-08-05		860	Puchatek	833	Byełuzka	0	Białowieza III	ByeloR.S.S.R	0	1
2	1048	BYEŁUGA	1956-09-17		675	Pustosz	718	Pliszka	0	Białowieza III	ByeloR.S.S.R	0	1
1	1049	BYEGLEC	1956-10-28	1959-09-01	675	Pustosz	754	Byeta	0	Białowieza III	ByeloR.S.S.R	0	1
2	1050	MOCZKA	1956-11-11	1956-11-12	679	Pleciuch II	877	Moszka	0	Sierpuchow	R.S.F.S.R.	1	0
1	1051	MOŁCZUN	1956-12-03		679	Pleciuch II	838	Mołnija	0	Sierpuchow	R.S.F.S.R.	1	0
1	1052	BYERESKLET	1956-12-11		860	Puchatek	875	Byegonija	0	Białowieza III	ByeloR.S.S.R	0	1
1	1053	SPRACHFEHLER	1956-05-04	1964-04-14	750	Springinsfeld	802	Spritflasche	0	Springe	Germany	0	1
2	1054	SPRECHREIN	1956-05-13	1956-07-05	750	Springinsfeld	661	Späth	0	Springe	Germany	0	1
1	1055	SPREIZE	1956-05-16	1956-07-13	750	Springinsfeld	803	Spruchkammer	0	Springe	Germany	0	1
1	1056	SPRÜHTEUFEL	1956-05-21	1966-08-23	750	Springinsfeld	839	Spritzgurke	0	Springe	Germany	0	1
2	1057	HERKA	1956-01-14	1959-08-05	687	Span	810	Ella	0	Hellabrunn	Germany	0	1
2	1058	HEXE	1956-08-23	1962-09-27	687	Span	783	Heidi	0	Hellabrunn	Germany	0	1
2	1059	DUSA	1956-07-30	1966-01-15	784	Hero	664	Speiche	0	Duisburg	Germany	0	1
1	1060	ERBE	1956-05-27	1958-09-01	781	Hermes	692	Hetty	0	Eulbach	Germany	0	1
1	1061	STOR-BORG	1956-06-04	1975-12-16	636	Stoas	660	Storma	0	Zoo Stockholm	Sweden	0	1
2	1062	AVONA	1956-05-16	1969-05-22	652	Pucul	805	Avilla	0	Avesta	Sweden	0	1
2	1063	AVY	1956-05-19	1956-10-13	552	Store	808	Stor-Signe	0	Avesta	Sweden	0	1
2	1064	AVANYA	1956-06-03	1957-10-25	684	Avon	611	Stonna	0	Avesta	Sweden	0	1
1	1065	ARMAND	1956-12-21	1973-10-14	844	Artaban	683	Artophage	0	Zoo Amsterdam	Netherlands	0	1
2	1066	KORA	1956-06-10	1975-10-20	637	Stonnas	846	Korina	0	Zoo Köbehavn	Danmark	0	1
2	1067	KOPITA	1956-06-14	1977-12-31	637	Stonnas	697	Puszczysława	0	Zoo Köbehavn	Danmark	0	1
0	1068				0	B	0	B	0			0	0
0	1069				0	B	0	B	0			0	0
2	1070	PUTNIA	1957-01-01	1976-01-26	815	Putyfar	725	Puborka	0	Pszczyna	Poland	0	1
1	1071	PORYW	1957-06-07	1968-01-17	738	Podbipieta	770	Popielica	0	Bialowieža	Poland	1	0
2	1072	POSAZNA	1957-06-14		738	Podbipieta	524	Beste	0	Bialowieža	Poland	1	0
2	1073	PONETNA	1957-06-18	1965-12-16	738	Podbipieta	740	Poswiata	0	Bialowieža	Poland	1	0
1	1074	POBÓR	1957-06-26		738	Podbipieta	737	Plamka II	0	Bialowieža	Poland	1	0
1	1075	PULPET	1957-07-01	1971-12-07	761	Pumeks	596	Pulka	0		Finland	0	1
2	1076	PUSTYNIA II	1957-07-03	1978-03-28	815	Putyfar	723	Pulomka	0	Zoo Helsinky	Finland	0	1
1	1077	POKORNY	1957-07-06	1966-10-08	902	Ponury	827	Pogón	0	Bialowieža	Poland	1	0
2	1078	POTYCZKA	1957-07-07		738	Podbipieta	812	Poreba	0	Bialowieža	Poland	1	0
2	1079	PUSIA	1957-01-01	1973-06-26	901	Pulik	911	Puznianka	0		Bulgaria	0	1
1	1080	PUPIL II	1957-01-01	1974-10-02	815	Putyfar	748	Pumianka	0		Hungaria	0	1
1	1081	PULAR	1957-07-09	1961-06-29	829	Pumik	819	Pudlarka	0	Zoo Köbenhavn	Danmark	0	1
1	1082	POZEW	1957-07-03	1963-12-13	902	Ponury	736	Podwika	0	Bialowieža	Poland	1	0
2	1083	PULISTA	1957-08-19	1973-06-26	761	Pumeks	791	Pulka	0		Bulgaria	0	1
1	1084	PULAP	1957-08-24	1968-11-13	829	Pumik	861	Puszysta	0			0	1
2	1085	PODKOMORZANKA	1957-09-11		762	Polel	831	Pozłota	0	Białowieza	Poland	1	0
1	1086	PUD II	1957-09-20	1958-10-25	825	Puszczan	724	Puszynka	0	Borki	Poland	1	0
1	1087	PUG II	1957-12-13	1964-02-07	825	Puszczan	760	Puzorka	0	Borki	Poland	0	1
1	1088	MUSSON	1957-05-17	1960-11-21	872	Byeg	696	Pustołeczka	0	Sierpuchow	R.S.F.S.R.	0	1
2	1089	MURASZKA	1957-05-29	1974-08-10	872	Byeg	801	Murawka	0	Sierpuchow	R.S.F.S.R.	0	1
1	1090	BYEŁOK	1957-05-29		675	Pustosz	775	Plennica	0	B	ByeloR.S.S.R.	0	1
1	1091	BYEGUNOK	1957-06-03	1961-11-01	860	Puchatek	914	Byezica	0	B	ByeloR.S.S.R.	0	1
1	1092	MOTYLOK	1957-06-08	1974-07-05	764	Pobug	788	Pomsta	0	Sierpuchow	R.S.F.S.R.	1	0
1	1093	MURZA	1957-06-13		872	Byeg	871	Murziłka	0	Sierpuchow	R.S.F.S.R.	0	1
2	1094	MOZAJKA	1957-06-17	1977-02-11	764	Pobug	715	Pozoga	0	Sierpuchow	R.S.F.S.R.	1	0
2	1095	BYENA	1957-07-21	1963-11-01	860	Puchatek	874	Byerłoga	0	B	ByeloR.S.S.R.	0	1
2	1096	BYELJANKA	1957-08-02		698	Pul	834	Byeriozka	0	B	ByeloR.S.S.R.	0	1
1	1097	BYEKAS	1957-08-17		860	Puchatek	833	Byełuzka	0	B	ByeloR.S.S.R.	0	1
2	1098	BYEŁARDIJA	1957-09-02	1957-09-03	675	Pustosz	624	Purpura	0	B	ByeloR.S.S.R.	0	1
2	1099	BYEŁKA	1957-09-04		860	Puchatek	950	Byedowaja II	0	B	ByeloR.S.S.R.	0	1
2	1100	BYEZA	1957-10-17		675	Pustosz	754	Byeta	0	B	ByeloR.S.S.R.	0	1
2	1101	SPRILLE	1957-06-11	1962-07-17	750	Springinsfeld	802	Spritflasche	0	Springe	Germany	0	1
1	1102	SPRILKER	1957-06-14	1959-06-15	750	Springinsfeld	661	Späth	0	Springe	Germany	0	1
1	1103	SPEIDEL	1957-06-14		750	Springinsfeld	920	Spreewälderin	0	Springe	Germany	0	1
1	1104	SPIEGEL	1957-07-15		750	Springinsfeld	839	Spritzgurke	0	Springe	Germany	0	1
1	1105	HENRY	1957-04-30	1977-12-31	687	Span	591	Helma	0	Hellabrunn	Germany	0	1
1	1106	HELLER	1957-05-03	1971-03-19	687	Span	850	Heile	0	Hellabrunn	Germany	0	1
2	1107	HEKLA	1957-05-04	1971-12-21	687	Span	810	Ella	0	Hellabrunn	Germany	0	1
2	1108	HENRIETTE	1957-06-20	1976-12-16	687	Span	848	Herta	0	Hellabrunn	Germany	0	1
2	1109	ERRATA	1957-09-22	1957-09-22	781	Hermes	692	Hetty	0	Eulbach	Germany	0	1
1	1110	HO	1957-09-02	1957-10-14	811	Hermann	851	Elbe	0	Neumünster	Germany	0	1
1	1111	TITAN	1957-09-16		923	Herbert	925	Aue	0	Zoo Berlin East	Germany	0	1
2	1112	STOLLA	1957-06-13	1979-06-06	636	Stoas	660	Storma	0	Zoo Stockholm	Sweden	0	1
1	1113	AVIN	1957-05-13	1969-02-10	652	Pucul	752	Avena	0	Avesta	Sweden	0	1
1	1114	AVANT	1957-05-17		552	Store	929	Avinette	0	Avesta	Sweden	0	1
1	1115	AVENT	1957-08-07	1966-10-04	684	Avon	808	Stor-Signe	0	Avesta	Sweden	0	1
1	1116	ARISTO	1957-05-19	1974-01-24	844	Artaban	726	Arabella	0	Zoo Amsterdam	Netherlands	0	1
2	1117	ARDETTA	1957-06-02	1976-05-12	780	Aramis	845	Arda	0	Zoo Amsterdam	Netherlands	0	1
2	1118	KOA	1957-02-20	1957-11-25	637	Stonnas	753	Stor-Lisa	0	Zoo Köbenhavn	Danmark	0	1
2	1119	KOPPELIA	1957-07-15		637	Stonnas	697	Puszczysława	0	Zoo Köbenhavn	Danmark	0	1
1	1120	KOB	1957-09-29	1957-10-01	637	Stonnas	846	Korina	0	Zoo Köbenhavn	Danmark	0	1
1	1121	PRAK	1957-08-18	1966-04-02	814	Putnik	898	Puzłotka	0	Zoo Praha	C.S.R.	0	1
2	1122	SILVA	1957-07-01	1978-03-24	815	Putyfar	869	Pumarka	0	Tatranská Lomnice	C.S.R.	0	1
1	1123	SCHORSCH	1957-04-09	1963-03-20	826	Plarzan	520	Polana	0	Zoo Schönbrunn	Austria	1	0
2	1124	ANKI	1957-06-12	1972-03-31	779	Aristide	885	Anfa	0	Zoo Anterpen	Belgium	0	1
0	1125				0	B	0	B	0			0	0
0	1126				0	B	0	B	0			0	0
0	1127				0	B	0	B	0			0	0
1	1128	PULON	1958-04-09		879	Stor-Per	823	Pulonka	0	Niepołomice	Poland	0	1
1	1129	PUSTYLON	1958-04-26	1965-01-29	879	Stor-Per	903	Pustelnia	0	Niepołomice	Poland	0	1
1	1130	POSEŁ	1958-05-05	1964-03-09	792	Karpacz	859	Pobudka	0	Białowieza	Poland	1	0
2	1131	KANIA	1958-05-14	1981-01-09	792	Karpacz	912	Kamionka	0	Białowieza	Poland	1	0
1	1132	PUSTOR	1958-05-15	1970-05-26	879	Stor-Per	795	Purtanka	0	Niepołomice	Poland	0	1
1	1133	PODSTOLI	1958-05-17		762	Polel	735	Pojata	0	Białowieza	Poland	1	0
1	1134	POLEŚNY	1958-05-18		762	Polel	910	Pogodna	0	Białowieza	Poland	1	0
1	1135	PUM	1958-05-21	1958-05-21	761	Pumeks	723	Pułomka	0	Pszczyna	Poland	0	1
2	1136	POCHMURNA	1958-05-26	1975-07-19	902	Ponury	770	Popielica	0	Białowieza	Poland	1	0
2	1137	PODOLANKA	1958-06-04		789	Plamiec	827	Pogoń	0	Białowieza	Poland	1	0
2	1138	POTULNA	1958-06-04	1977-03-26	738	Podbipieta	737	Plamka II	0	Białowieza	Poland	1	0
2	1139	POLOTNA	1958-06-07	1958-06-11	902	Ponury	524	Beste	0	Białowieza	Poland	1	0
2	1140	POCIESZNA	1958-06-08		816	Pomruk	909	Pociecha	0	Białowieza	Poland	1	0
2	1141	PUJANKA	1958-06-17		949	Byedowyj II	973	Puleśna	0	Niepołomice	Poland	0	1
2	1142	PUNORKA	1958-06-17	1978-08-08	761	Pumeks	725	Puborka	0	Białowieza	Poland	0	1
2	1143	PORECZNA	1958-06-26	1978-12-08	902	Ponury	740	Poświata	0	Białowieza	Poland	1	0
2	1144	POGRANICZNA	1958-07-05		789	Plamiec	975	Pokusa	0	Białowieza	Poland	1	0
2	1145	POMYŁKA	1958-07-08		789	Plamiec	977	Powaga	0	Białowieza	Poland	1	0
2	1146	PODOBNA	1958-07-10		789	Plamiec	736	Podwika	0	Białowieza	Poland	1	0
1	1147	PUCHAR II	1958-07-28	1974-10-08	897	Podarek	819	Pudlarka	0	Smardzewice	Poland	0	1
2	1148	PUZOTA	1958-08-24	1961-05-10	879	Stor-Per	791	Pulka	0	Niepołomice	Poland	0	1
1	1149	PUSZEK II	1958-09-07	1975-03-19	949	Byedowyj II	790	Puszczanka	0	Niepołomice	Poland	0	1
1	1150	PUKS	1958-10-06		825	Puszczan	937	Puszka	0	Borki	Poland	0	1
1	1151	PUCK	1958-10-29	1962-11-20	825	Puszczan	724	Puszynka	0	Borki	Poland	0	1
2	1152	PURENA	1958-11-05	1959-01-27	949	Byedowyj II	911	Puznianka	0	Niepołomice	Poland	0	1
2	1153	POLAGA	1958-11-23	1958-11-24	789	Plamiec	831	Pozłota	0	Białowieza	Poland	1	0
1	1154	MUSS	1958-05-21	1964-08-31	676	Pusław	696	Pustułezka	0	Sierpuchow	R.S.F.S.R.	0	1
1	1155	MURMAN	1958-05-23	1963-02-01	676	Pusław	951	Murka	0	Sierpuchow	R.S.F.S.R.	0	1
2	1156	BYEATRICZE II	1958-05-23		698	Pul	875	Byegonia	0	B	ByeloR.S.S.R.	0	1
1	1157	MOŁOCH	1958-05-26		764	Pobug	838	Mołnija	0	Sierpuchow	R.S.F.S.R.	1	0
1	1158	BYENIEFIS	1958-05-01	1974-09-24	860	Puchatek	988	Byezumka	0	B	ByeloR.S.S.R.	0	1
1	1159	BYEK	1958-05-01	1959-07-13	860	Puchatek	987	Byedsiedka	0	B	ByeloR.S.S.R.	0	1
1	1160	MUSZKIET	1958-05-27	1974-08-30	872	Byeg	952	Muszka	0	Sierpuchow	R.S.F.S.R.	0	1
1	1161	MURAWIEJ	1958-05-29	1962-01-01	872	Byeg	801	Murawka	0	Sierpuchow	R.S.F.S.R.	0	1
1	1162	MOCH	1958-05-30	1961-07-01	764	Pobug	877	Moszka	0	Sierpuchow	R.S.F.S.R.	1	0
2	1163	MOKSZA	1958-06-23	1958-06-23	764	Pobug	715	Pozoga	0	Sierpuchow	R.S.F.S.R.	1	0
2	1164	BYERA	1958-07-01		860	Puchatek	833	Byekuzka	0	B	ByeloR.S.S.R.	0	1
1	1165	MOSTIK	1958-07-06		764	Pobug	788	Pomsta	0	Sierpuchow	R.S.F.S.R.	1	0
2	1166	BYEKMANIJA	1958-07-01		860	Puchatek	914	Byezica	0	B	ByeloR.S.S.R.	0	1
2	1167	BYEŁODUSZKA	1958-08-01		860	Puchatek	950	Byedowaja II	0	B	ByeloR.S.S.R.	0	1
1	1168	BYEŁOZOR	1958-09-01	1959-09-05	860	Puchatek	874	Byerłoga	0	B	ByeloR.S.S.R.	0	1
2	1169	MUZIEJANKA	1958-09-05		675	Pusław	871	Murziłka	0	Sierpuchow	R.S.F.S.R.	0	1
1	1170	BYEŁYJ	1958-09-01	1973-01-17	860	Puchatek	837	Byełoczka	0	B	ByeloR.S.S.R.	0	1
1	1171	BYESIONOK	1958-10-01		860	Puchatek	834	Byeriozka	0	B	ByeloR.S.S.R.	0	1
1	1172	BYENTOS	1958-11-02	1960-01-01	698	Pul	915	Byereguszka	0	B	ByeloR.S.S.R.	0	1
1	1173	SPUTNIK	1958-06-06	1958-06-06	930	Konnas	803	Spruchkammer	0	Springe	Germany	0	1
1	1174	SPLITTER	1958-07-20	1966-09-19	750	Springinsfeld	920	Spreewälderin	0	Springe	Germany	0	1
2	1175	SPIRALE	1958-10-10	1959-08-06	750	Springinsfeld	802	Spritflasche	0	Springe	Germany	0	1
1	1176	SPION	1958-11-03	1959-11-12	750	Springinsfeld	839	Spritzgurke	0	Springe	Germany	0	1
1	1177	HERODES	1958-05-22	1968-06-01	960	Herr	850	Heile	0	Hellabrunn	Germany	0	1
1	1178	HETO	1958-06-25	1958-06-27	960	Herr	591	Helma	0	Hellabrunn	Germany	0	1
1	1179	HELIOS	1958-07-11	1970-02-27	960	Herr	810	Ella	0	Hellabrunn	Germany	0	1
1	1180	HETMAN	1958-10-08	1974-04-19	960	Herr	783	Heidi	0	Hellabrunn	Germany	0	1
1	1181	DUCE	1958-05-18	1967-02-22	998	Hecht	664	Speiche	0	Duisburg	Germany	0	1
2	1182	ERLE	1958-09-08	1970-08-28	781	Hermes	692	Hetty	0	Eulbach	Germany	0	1
2	1183	BEKASSINE	1958-05-30	1976-01-10	888	Heinz	926	Dulce	0	Zoo Berlin East	Germany	0	1
2	1184	DAGMAR	1958-05-13	1962-04-25	829	Pumik	908	Puella	0	Dammerower Warder	Danmark	0	1
2	1185	STORY	1958-11-07	1966-07-01	636	Stoas	660	Storma	0	Zoo Stockholm	Sweden	0	1
1	1186	JUX	1958-05-20	1958-05-23	901	Pulik	927	Stor-Fina	0	Zoo Stockholm	Sweden	0	1
1	1187	AVANTI	1958-05-22	1965-04-19	806	Stor-Göran	805	Avilla	0	Avesta	Sweden	0	1
2	1188	AVRITA	1958-06-03	1979-02-02	552	Store	929	Avinette	0	Avesta	Sweden	0	1
1	1189	AVIS	1958-08-16	1960-10-24	652	Pucul	965	Avina	0	Avesta	Sweden	0	1
1	1190	ARNOLD	1958-04-04	1960-09-03	780	Aramis	683	Artophage	0	Zoo Amsterdam	Netherlands	0	1
2	1191	AROESKA	1958-09-24	1961-09-24	844	Artaban	726	Arabella	0	Zoo Amsterdam	Netherlands	0	1
2	1192	KORALLE	1958-11-15	1970-06-24	637	Stonnas	753	Stor-Lisa	0	Zoo Köbenhavn	Danmark	0	1
1	1193	SILAK	1958-12-06	1970-12-28	815	Putyfar	869	Pumarka	0	Tatranská Lomnice	C.S.R.	0	1
2	1194	SCHOTE	1958-09-30	1975-12-30	826	Plarzan	520	Polana	0	Zoo Schönbrunn	Austria	1	0
2	1195	NAMI	1958-09-20	1972-09-02	959	Herold	922	Hera	0	Zoo Washington	USA	0	1
1	1196	BREAK	1958-10-19	1958-10-19	1010	Kolumbus	1011	Kolombine	0	Zoo Chicago	USA	0	1
0	1197				0	B	0	B	0			0	0
0	1198				0	B	0	B	0			0	0
0	1199				0	B	0	B	0			0	0
1	1200	POSAG	1959-05-16		980	Poranek	1025	Powabna	0	Białowieza	Poland	1	0
1	1201	POSZUM	1959-05-19		738	Podbipieta	740	Poświata	0	Białowieza	Poland	1	0
1	1202	POTOP	1959-05-21		738	Podbipieta	737	Plamka II	0	Białowieza	Poland	1	0
1	1203	PUNIT	1959-05-25		825	Puszczan	935	Punita	0	Borki	Poland	0	1
2	1204	PLISZKA II	1959-05-27	1981-06-11	789	Plamiec	912	Kamionka	0	Białowieza	Poland	1	0
2	1205	PUSTAŁKA	1959-06-03		879	Stor-Per	903	Pustelnia	0	Niepołomice	Poland	0	1
2	1206	POTEGA	1959-06-15	1974-01-14	738	Podbipieta	770	Popielica	0	Białowieza	Poland	1	0
1	1207	PUKSON	1959-06-23		897	Podarek	973	Puleśna	0	Niepołomice	Poland	0	1
1	1208	PUZOR	1959-06-25	1965-01-28	825	Puszczan	760	Puzorka	0	Borki	Poland	0	1
1	1209	PUROL	1959-06-28	1969-10-02	879	Stor-Per	795	Purtanka	0	Niepołomice	Poland	0	1
1	1210	PUŁOM	1959-07-01	1973-01-29	761	Pumeks	723	Pułomka	0	Pszczyna	Poland	0	1
1	1211	PUTAMIR	1959-07-09	1974-07-30	879	Stor-Per	596	Putka	0	Niepołomice	Poland	0	1
1	1212	PUSŁON	1959-07-10	1963-11-20	949	Byedowyj II	941	Pusłonka	0	Pszczyna	Poland	0	1
1	1213	PUMIAN	1959-07-12	1975-02-06	761	Pumeks	748	Pumianka	0	Pszczyna	Poland	0	1
1	1214	POKAZ	1959-07-12	1963-05-28	816	Pomruk	909	Pociecha	0	Białowieza	Poland	1	0
2	1215	ZOLIWA	1959-08-14	1981-06-13	978	Polot	1023	Zola	0	Zoo Oliwa	Poland	1	0
1	1216	POBRATYMIEC	1959-07-18	1979-05-15	792	Karpacz	939	Polanka	0	Białowieza	Poland	1	0
1	1217	PUCEK	1959-07-22		761	Pumeks	725	Puborka	0	Pszczyna	Poland	0	1
1	1218	PUKTOR	1959-07-25	1968-09-23	895	Postep	790	Puszczanka	0	Niepołomice	Poland	0	1
1	1219	POSTRACH	1959-07-26		762	Polel	910	Pogodna	0	Białowieza	Poland	1	0
1	1220	POJEDYNEK	1959-07-27		762	Polel	1032	Pogarda	0	Białowieza	Poland	1	0
2	1221	PUSZCZYNA	1959-07-28	1974-03-12	761	Pumeks	819	Pudlarka	0	Pszczyna	Poland	0	1
2	1222	POKAZNA	1959-07-30		762	Polel	735	Pojata	0	Białowieza	Poland	1	0
1	1223	POSTRZAŁ	1959-08-09		762	Polel	812	Poreba	0	Białowieza	Poland	1	0
2	1224	POSTAWNA	1959-09-02		902	Ponury	977	Powaga	0	Białowieza	Poland	1	0
1	1225	PORUBANEK	1959-09-14		902	Ponury	859	Pobudka	0	Białowieza	Poland	1	0
1	1226	PODÓL	1959-09-30	1959-10-01	902	Ponury	832	Polutucha	0	Białowieza	Poland	1	0
1	1227	POTRZACK	1959-10-01		984	Posusz	827	Pogoń	0	Białowieza	Poland	1	0
1	1228	PUCHACZ II	1959-10-08	1975-05-21	949	Byedowyj II	979	Purella	0	Pszczyna	Poland	0	1
1	1229	POMYŚLNY	1959-10-09		902	Ponury	736	Podwika	0	Białowieza	Poland	1	0
2	1230	PULANKA	1959-10-12	1962-02-21	949	Byedowyj II	1021	Puskałka	0	Pszczyna	Poland	0	1
1	1231	POLONEZ	1959-10-19		902	Ponury	975	Pokusa	0	Białowieza	Poland	1	0
2	1232	PUZONKA	1959-11-05	1971-08-30	825	Puszczan	724	Puszynka	0	Borki	Poland	0	1
1	1233	ZODJAK	1959-11-07	1963-05-31	879	Stor-Per	791	Pulka	0	Niepołomice	Poland	0	1
2	1234	MUHA	1959-05-15	1979-02-17	676	Pusław	696	Pustułeczka	0	Sierpuchow	R.S.F.S.R.	0	1
2	1235	MUROMKA	1959-05-28		872	Byeg	801	Murawka	0	Sierpuchow	R.S.F.S.R.	0	1
2	1236	MUCHOŁOWKA	1959-06-09	1971-06-16	872	Byeg	952	Muszka	0	Sierpuchow	R.S.F.S.R.	0	1
1	1237	MOCHOWIK	1959-06-10		764	Pobug	877	Moszka	0	Sierpuchow	R.S.F.S.R.	1	0
2	1238	BYENGAŁKA	1959-06-21		698	Pul	875	Byegonia	0	B	ByeloR.S.S.R.	0	1
1	1239	BYERYLL	1959-06-24		698	Pul	775	Plennica	0	B	ByeloR.S.S.R.	0	1
2	1240	BYEREZYNA II	1959-06-01	1962-04-20	860	Puchatek	874	Byerloga	0	B	ByeloR.S.S.R.	0	1
1	1241	MURMAŃSK	1959-06-30	1968-09-12	676	Pusław	951	Murka	0	Sierpuchow	R.S.F.S.R.	0	1
2	1242	MUZGARKA	1959-07-03	1971-12-08	872	Byeg	871	Murziłka	0	Sierpuchow	R.S.F.S.R.	0	1
1	1243	MOŁCZOK	1959-07-08	1963-09-18	764	Pobug	838	Mołnija	0	Sierpuchow	R.S.F.S.R.	1	0
1	1244	MOSKWICZ	1959-07-17	1982-12-31	764	Pobug	954	Moskwiczka	0	Sierpuchow	R.S.F.S.R.	1	0
1	1245	BYERET	1959-07-26		698	Pul	718	Pliszka	0	B	ByeloR.S.S.R.	0	1
1	1246	BYESZMET	1959-07-01	1963-04-30	860	Puchatek	914	Byezyca	0	B	ByeloR.S.S.R.	0	1
2	1247	BYEZDELNICA	1959-07-01		860	Puchatek	950	Byedowaja II	0	B	ByeloR.S.S.R.	0	1
2	1248	BYETSI	1959-07-01		860	Puchatek	987	Byesiedka	0	B	ByeloR.S.S.R.	0	1
1	1249	BYEZMEN	1959-08-01		860	Puchatek	986	Byezdna	0	B	ByeloR.S.S.R.	0	1
2	1250	MOZAJKA	1959-09-14		894	Pokój	715	Pozoga	0	Sierpuchow	R.S.F.S.R.	1	0
2	1251	BYERDANKA	1959-10-20		698	Pul	948	Barchatka	0	B	ByeloR.S.S.R.	0	1
2	1252	SPELUNKA	1959-06-30	1959-08-16	930	Konnas	920	Spreewälderin	0	Springe	Germany	0	1
2	1253	SPULE	1959-09-15	1976-06-14	930	Konnas	803	Spruchkammer	0	Springe	Germany	0	1
1	1254	HERD	1959-06-24	1971-01-01	960	Herr	850	Heile	0	Hellabrunn	Germany	0	1
1	1255	HEINO	1959-10-06	1963-08-20	960	Herr	783	Heidi	0	Hellabrunn	Germany	0	1
1	1256	DURCHLAUCHT	1959-06-18	1976-12-01	998	Hecht	664	Speiche	0	Duisburg	Germany	0	1
2	1257	DUCHESSE	1959-06-25	1966-08-12	998	Hecht	1001	Herbe	0	Duisburg	Germany	0	1
2	1258	DUSCHE	1959-08-30	1979-09-27	998	Hecht	1059	Dusa	0	Duisburg	Germany	0	1
2	1259	DAME	1959-07-24	1977-11-18	829	Pumik	908	Puella	0	Dammerower Warder	Germany	0	1
1	1260	TIMUR	1959-06-16	1973-12-27	949	Byedowyj II	976	Pujata	0	Zoo Berlin East	Germany	0	1
2	1261	BERBERITZE	1959-08-23	1983-05-05	888	Heinz	926	Dulce	0	Zoo Berlin West	Germany	0	1
1	1262	JURY	1959-10-06	1959-10-09	901	Pulik	927	Stor-Fina	0	Zoo Stockholm	Sweden	0	1
1	1263	AVAGER	1959-04-25	1968-11-13	552	Store	1005	Avinga	0	Avesta	Sweden	0	1
1	1264	AVGOTT	1959-05-08	1969-12-18	684	Avon	808	Stor-Signe	0	Avesta	Sweden	0	1
2	1265	AVOKA	1959-05-14	1959-05-23	652	Pucul	752	Avena	0	Avesta	Sweden	0	1
1	1266	AVEGRO	1959-10-23	1971-02-26	684	Avon	881	Avippa	0	Avesta	Sweden	0	1
1	1267	SKALL	1959-06-06	1959-06-06	1000	Helferich	1057	Herka	0	Frostawallen	Sweden	0	1
1	1268	ARTOIS	1959-09-27	1966-01-25	780	Aramis	845	Arda	0	Zoo Amsterdam	Netherlands	0	1
1	1269	KOPERNIKUS	1959-05-07	1964-12-16	637	Stonnas	697	Puszczysław	0	Zoo Köbehavn	Danmark	0	1
1	1270	UR	1959-11-25	1959-11-28	879	Stor-Per	911	Puznianka	0	Niepołomice	Switzerland	0	1
1	1271	CARLO	1959-06-12	1963-09-11	960	Herr	1058	Hexe	0	Hellabrunn	USA	0	1
2	1272	JALA	1959-08-26		944	Puszczysław	861	Puszysta	0	Karadjordjevo	Yugoslavie	0	1
2	1273	PRAKSE	1959-09-14	1959-10-09	814	Putnik	898	Puzłotka	0	Zoo Praha	C.S.R.	0	1
1	1274	ROMANUL	1959-06-28	1979-12-31	879	Stor-Per	823	Pulonka	0	Niepołomice	Romania	0	1
0	1275				0	B	0	B	0			0	0
0	1276				0	B	0	B	0			0	0
0	1277				0	B	0	B	0			0	0
0	1278				0	B	0	B	0			0	0
0	1279				0	B	0	B	0			0	0
1	1280	PORUCZNIK	1960-05-12	1960-10-20	902	Ponury	831	Pozłota	0	Białowieza	Poland	1	0
1	1281	POCZTOWY	1960-05-21	1968-07-19	762	Polel	812	Poreba	0	Białowieza	Poland	1	0
1	1282	POGROM	1960-05-22		738	Podbipieta	740	Poświata	0	Białowieza	Poland	1	0
2	1283	POLNA	1960-05-23		738	Podbipieta	770	Popielica	0	Białowieza	Poland	1	0
2	1284	PLENNA	1960-05-26	1969-08-20	789	Plamiec	912	Kamionka	0	Białowieza	Poland	1	0
2	1285	PUZA	1960-05-26	1981-03-16	825	Puszczan	760	Puzorka	0	Borki	Poland	0	1
2	1286	POLISA	1960-06-01		762	Polel	1028	Pohulanka	0	Białowieza	Poland	1	0
1	1287	PULPIT	1960-06-06	1970-04-11	761	Pumeks	748	Pumianka	0	Pszczyna	Poland	0	1
1	1288	PULAS	1960-06-09		879	Stor-Per	973	Puleśna	0	Niepołomice	Poland	0	1
2	1289	PUROSA	1960-06-14	1972-11-30	879	Stor-Per	795	Purtanka	0	Niepołomice	Poland	0	1
2	1290	POKONGRESOWA	1960-06-19	1963-07-15	762	Polel	735	Pojata	0	Białowieza	Poland	1	0
2	1291	PULARDA	1960-06-20	1981-03-04	761	Pumeks	725	Puborka	0	Pszczyna	Poland	0	1
1	1292	PLON	1960-06-21	1961-04-20	789	Plamiec	737	Plamka II	0	Białowieza	Poland	1	0
2	1293	PUCERTA	1960-07-06		879	Stor-Per	1030	Pucułka	0	Niepołomice	Poland	0	1
2	1294	PUSTOSZKA	1960-07-07	1975-08-14	949	Byedowyj II	941	Puskonka	0	Pszczyna	Poland	0	1
2	1295	PURPURA II	1960-07-22	1974-04-26	949	Byedowyj II	1070	Putnia	0	Pszczyna	Poland	0	1
2	1296	POCHWAŁA	1960-07-29		762	Polel	1025	Powabna	0	Białowieza	Poland	1	0
1	1297	POWÓJ	1960-07-30		762	Polel	1036	Ponowa	0	Białowieza	Poland	1	0
1	1298	PODJAZD	1960-07-30	1960-09-07	762	Polel	1072	Posazna	0	Białowieza	Poland	1	0
2	1299	PUCHATKA	1960-08-07	1968-12-06	949	Byedowyj II	1021	Puskałka	0	Pszczyna	Poland	0	1
2	1300	PUCZAJA	1960-08-17		879	Stor-Per	790	Puszczanka	0	Niepołomice	Poland	0	1
1	1301	POMNIK	1960-09-05		816	Pomruk	909	Pociecha	0	Białowieza	Poland	1	0
1	1302	PUSTELNIK II	1960-09-12	1974-09-25	879	Stor-Per	903	Pustelnia	0	Niepołomice	Poland	0	1
2	1303	PURORA	1960-09-12	1979-12-28	761	Pumeks	819	Pudlarka	0	Pszczyna	Poland	0	1
1	1304	POMIAN	1960-11-15	1961-01-03	902	Ponury	832	Polatucha	0	Białowieza	Poland	1	0
1	1305	MUSTAG	1960-05-20	1978-04-05	872	Byeg	696	Pustułeczka	0	Sierpuchow	R.S.F.S.R.	0	1
2	1306	MURAWLANKA	1960-05-28		1092	Motylok	1089	Muraszka	0	Sierpuchow	R.S.F.S.R.	0	1
2	1307	MORIANKA	1960-06-03	1968-07-26	894	Pokój	1039	Moroszka	0	Sierpuchow	R.S.F.S.R.	1	0
1	1308	BYEKON	1960-06-12		698	Pul	775	Plennica	0	B	ByeloR.S.S.R.	0	1
2	1309	MURZINKA	1960-06-15	1983-03-23	872	Byeg	871	Murziłka	0	Sierpuchow	R.S.F.S.R.	0	1
2	1310	MURMANKA	1960-06-17	1982-12-31	676	Pusław	951	Murka	0	Sierpuchow	R.S.F.S.R.	0	1
1	1311	BYEZMIERTNYJ	1960-06-21	1967-10-25	698	Pul	875	Byegonia	0	B	ByeloR.S.S.R.	0	1
2	1312	BYERIOZA	1960-06-23		860	Puchatek	834	Byeriozka	0	B	ByeloR.S.S.R.	0	1
2	1313	BYEZUMNAJA	1960-06-29		860	Puchatek	950	Byedowaja II	0	B	ByeloR.S.S.R.	0	1
1	1314	MOŁODIEC	1960-07-01	1966-04-17	894	Pokój	838	Mołnija	0	Sierpuchow	R.S.F.S.R.	1	0
1	1315	MOŁODCZIK	1960-07-01	1962-10-01	894	Pokój	838	Mołnija	0	Sierpuchow	R.S.F.S.R.	1	0
2	1316	MUSZA	1960-07-06	1981-01-07	872	Byeg	952	Muszka	0	Sierpuchow	R.S.F.S.R.	0	1
2	1317	MUTOWKA	1960-07-08	1981-09-17	676	Pusław	1042	Mufta	0	Sierpuchow	R.S.F.S.R.	0	1
2	1318	MURENA	1960-07-16	1963-06-29	872	Byeg	801	Murawka	0	Sierpuchow	R.S.F.S.R.	0	1
1	1319	BYEDNIAK	1960-07-01		860	Puchatek	1044	Byednaja II	0	B	ByeloR.S.S.R.	0	1
1	1320	MOZAJSK	1960-07-26		1092	Motylok	1094	Mozajka	0	Sierpuchow	R.S.F.S.R.	1	0
1	1321	MEREDIAN	1960-07-29	1960-07-29	676	Pusław	1045	Muza	0	Okskij zapowiednik	R.S.F.S.R.	0	1
2	1322	MOTOVKA	1960-08-02	1980-03-06	894	Pokój	1046	Moskowka	0	Sierpuchow	R.S.F.S.R.	1	0
1	1323	MUSKIT	1960-08-08	1960-08-12	872	Byeg	954	Moskwiczka	0	Sierpuchow	R.S.F.S.R.	0	1
2	1324	BYEZBREZNAJA	1960-08-01		698	Pul	837	Byeloczka	0	B	ByeloR.S.S.R.	0	1
2	1325	MOSTA	1960-09-12	1982-03-01	894	Pokój	788	Pomsta	0	Sierpuchow	R.S.F.S.R.	1	0
1	1326	BYEZENIEC	1960-10-01		860	Puchatek	874	Byerłoga	0	B	ByeloR.S.S.R.	0	1
1	1327	BYERENDEJ	1960-11-07		698	Pul	1100	Byeza	0	B	ByeloR.S.S.R.	0	1
2	1328	BYEZDARNAJA	1960-12-16		860	Puchatek	986	Byezdna	0	B	ByeloR.S.S.R.	0	1
2	1329	HERZCHEN	1960-05-20	1976-08-12	960	Herr	850	Heile	0	Hellabrunn	Germany	0	1
2	1330	DUALA	1960-06-12	1979-07-24	998	Hecht	664	Speiche	0	Duisburg	Germany	0	1
2	1331	DULAJA	1960-07-21	1977-05-01	998	Hecht	1001	Herbe	0	Duisburg	Germany	0	1
1	1332	DANIEL	1960-07-13	1962-06-06	829	Pumik	908	Puella	0	Dammerower Warder	Germany	0	1
1	1333	TILL	1960-12-16	1979-09-01	923	Herbert	976	Pujata	0	Zoo Berin East	Germany	0	1
2	1334	BELGA	1960-10-06	1978-09-11	888	Heinz	926	Dulce	0	Zoo Berlin West	Germany	0	1
1	1335	EGON	1960-08-12	1977-10-27	1056	Sprühteufel	1108	Henriette	0	Hardehausen	Germany	0	1
1	1336	ASTOR-OLLE	1960-08-08	1971-10-21	636	Stoas	660	Storma	0	Zoo Stockholm	Sweden	0	1
1	1337	AVIGATOR	1960-05-01	1964-01-24	652	Pucul	752	Avena	0	Avesta	Sweden	0	1
1	1338	AVONIT	1960-05-22	1967-12-12	684	Avon	929	Avinette	0	Avesta	Sweden	0	1
1	1339	AVUR	1960-06-25	1963-11-04	684	Avon	808	Stor-Signe	0	Avesta	Sweden	0	1
2	1340	AVIAN	1960-06-27	1979-02-02	684	Avon	1005	Avinga	0	Avesta	Sweden	0	1
2	1341	ARX	1960-09-14	1960-10-14	780	Aramis	1007	Arsinoë	0	Zoo Amsterdam	Netherlands	0	1
2	1342	ARONDE	1960-10-28	1963-06-13	844	Artaban	726	Arabella	0	Zoo Amsterdam	Netherlands	0	1
1	1343	BLIJTOS	1960-05-05	1969-06-17	769	Purjan	1012	Kornelia	0	Zoo Rotterdam	Netherlands	0	1
2	1344	BLIJMA	1960-06-09	1975-12-10	769	Purjan	1008	Ariana	0	Zoo Rotterdam	Netherlands	0	1
2	1345	KORONELLA	1960-05-06	1970-06-11	637	Stonnas	753	Stor-Lisa	0	Zoo Köbehavn	Danmark	0	1
1	1346	KONRAD	1960-08-30	1970-10-21	637	Stonnas	697	Puszczysława	0	Zoo Köbehavn	Danmark	0	1
1	1347	FI	1960-06-01	1960-06-01	1004	Stor-Mats	1066	Kora	0	Zoo Helsinki	Finland	0	1
1	1348	BUCKO	1960-09-04	1964-03-16	824	Puzyk	1024	Pulpa II	0	Zoo Budapest	Hungary	0	1
1	1349	JASTREB	1960-08-18		944	Puszczysław	861	Puszysta	0	Karadjordjevo	Yugoslavie	0	1
2	1350	SILVANA	1960-08-20	1967-03-09	993	Byeryeg	1122	Silva	0	Tatranská Lomnica	C.S.R.	0	1
1	1351	BRASH	1960-05-30	1960-05-30	1010	Kolumbus	1011	Kolombine	0	Zoo Chicago	USA	0	1
0	1352				0	B	0	B	0			0	0
0	1353				0	B	0	B	0			0	0
0	1354				0	B	0	B	0			0	0
1	1355	PUSZYSTY	1961-05-06		825	Puszczan	724	Puszynka	0	Borki	Poland	0	1
2	1356	PLAGA	1961-05-07	1979-03-27	789	Plamiec	737	Plamka II	0	Białowieza	Poland	1	0
2	1357	PLATYNA	1961-05-16	1982-06-18	789	Plamiec	912	Kamionka	0	Białowieza	Poland	1	0
1	1358	POTOMEK	1961-05-20		762	Polel	735	Pojata	0	Białowieza	Poland	1	0
1	1359	PUZYN	1961-05-20		825	Puszczan	760	Puzorka	0	Borki	Poland	0	1
2	1360	POLEPA	1961-05-30		980	Poranek	1036	Ponowa	0	Białowieza	Poland	1	0
2	1361	POKUTA	1961-05-30		902	Ponury	977	Powaga	0	Białowieza	Poland	1	0
2	1362	POSADA	1961-05-31		902	Ponury	939	Polanka	0	Białowieza	Poland	1	0
1	1363	PU	1961-06-01	1961-06-03	825	Puszczan	927	Puszka	0	Borki	Poland	0	1
1	1364	POM	1961-06-02	1961-06-09	738	Podbipieta	770	Popielica	0	Białowieza	Poland	1	0
1	1365	POEMAT	1961-06-05		762	Polel	1078	Potyczka	0	Białowieza	Poland	1	0
1	1366	POWÓD	1961-06-13		738	Podbipieta	740	Poświata	0	Białowieza	Poland	1	0
2	1367	PLOTKA	1961-06-24		789	Plamiec	1131	Kania	0	Białowieza	Poland	1	0
1	1368	PUS	1961-06-24	1961-07-03	879	Stor-Per	795	Purtanka	0	Niepołomice	Poland	0	1
2	1369	PUSŁAWA	1961-06-28	1980-12-31	949	Byedowyj II	941	Posłonka	0	Pszczyna	Poland	0	1
2	1370	PODKOWA	1961-07-07		980	Poranek	910	Pogodna	0	Białowieza	Poland	1	0
2	1371	POLEWA	1961-07-07		980	Poranek	1025	Powabna	0	Białowieza	Poland	1	0
1	1372	POP	1961-07-08	1961-07-11	762	Polel	1072	Posazna	0	Białowieza	Poland	1	0
1	1373	PON	1961-07-09	1961-07-09	816	Pomruk	909	Pociecha	0	Białowieza	Poland	1	0
1	1374	POCISK	1961-07-17		762	Polel	827	Pogoń	0	Białowieza	Poland	1	0
2	1375	POLITURA	1961-07-17		980	Poranek	1032	Pogarda	0	Białowieza	Poland	1	0
1	1376	PUCZ II	1961-07-17	1975-09-13	879	Stor-Per	790	Puszczanka	0	Niepołomice	Poland	0	1
1	1377	POLAN	1961-07-23	1972-07-14	738	Podbipieta	975	Pokusa	0	Białowieza	Poland	1	0
1	1378	PURLAN	1961-07-28		949	Byedowyj II	979	Purella	0	Pszczyna	Poland	0	1
1	1379	PUSKAŁ	1961-08-10		949	Byedowyj II	1021	Puskałka	0	Pszczyna	Poland	0	1
2	1380	POSADZKA	1961-08-12		1022	Pościg	1028	Pohulanka	0	Białowieza	Poland	1	0
2	1381	PUMIŁA	1961-08-15	1984-12-31	761	Pumeks	725	Puborka	0	Pszczyna	Poland	0	1
1	1382	ZOMBR	1961-09-04	1977-08-21	761	Pumeks	748	Pumianka	0	Zoo Wroclaw	Poland	0	1
2	1383	ZOGDA	1961-09-10	1977-09-22	978	Polot	1023	Zola	0	Zoo Oliwa	Poland	1	0
1	1384	PODEST	1961-09-20		980	Poranek	812	Poreba	0	Białowieza	Poland	1	0
1	1385	PORTAL	1961-09-21		980	Poranek	940	Południca	0	Białowieza	Poland	1	0
2	1386	PUCELA	1961-09-24		879	Stor-Per	1030	Pucułka	0	Niepołomice	Poland	0	1
2	1387	POROHA	1961-11-22		902	Ponury	736	Podwika	0	Białowieza	Poland	1	0
1	1388	BYEZSERDECZNYJ	1961-01-29		860	Puchatek	624	Purpura	0	Białowieza III	ByeloR.S.S.R.	0	1
2	1389	MUSKWA	1961-05-17		872	Byeg	696	Pustueczka	0	Sierpuchow	R.S.F.S.R.	0	1
2	1390	MOTORKA	1961-05-23	1984-02-24	894	Pokój	877	Moszka	0	Sierpuchow	R.S.F.S.R.	1	0
2	1391	MUZYKA	1961-05-17		872	Byeg	871	Murziłka	0	Sierpuchow	R.S.F.S.R.	0	1
1	1392	MUSZKIETER	1961-05-30		872	Byeg	952	Muszka	0	Sierpuchow	R.S.F.S.R.	0	1
1	1393	MUROM	1961-06-03		676	Posław	951	Murka	0	Sierpuchow	R.S.F.S.R.	0	1
1	1394	MUCHTAR	1961-06-05		676	Posław	1042	Mufta	0	Sierpuchow	R.S.F.S.R.	0	1
2	1395	MURAWIEJKA	1961-06-10		676	Posław	1089	Muraszka	0	Sierpuchow	R.S.F.S.R.	0	1
2	1396	BYEZENKA	1961-06-17	1964-03-02	860	Puchatek	1100	Byeza	0	Białowieza III	ByeloR.S.S.R.	0	1
1	1397	BYERDYSZ	1961-06-01	1964-03-16	698	Pul	948	Barchatka	0	Białowieza III	ByeloR.S.S.R.	0	1
1	1398	BYEGUN	1961-07-02		860	Puchatek	1044	Byednaja II	0	Białowieza III	ByeloR.S.S.R.	0	1
1	1399	BYEŁOMOR II	1961-07-01	1964-10-06	860	Puchatek	837	Byełoczka	0	Białowieza III	ByeloR.S.S.R.	0	1
2	1400	MESZCZERA	1961-07-27	1983-07-21	1092	Motylok	1169	Muziejanka	0	Okskij zapowiednik	R.S.F.S.R.	0	1
1	1401	MUCHTADIR	1961-08-01		872	Byeg	801	Murawka	0	Sierpuchow	R.S.F.S.R.	0	1
1	1402	MORSZANSK	1961-08-13		894	Pokój	1039	Moroszka	0	Sierpuchow	R.S.F.S.R.	1	0
2	1403	BYEZPRIDANNICA	1961-08-01		698	Pul	775	Plennica	0	Białowieza III	ByeloR.S.S.R.	0	1
2	1404	MOLOZKA	1961-09-04	1963-06-06	894	Pokój	838	Mołnija	0	Sierpuchow	R.S.F.S.R.	1	0
1	1405	MOSKOWIT	1961-09-22	1965-02-16	894	Pokój	1046	Moskowka	0	Sierpuchow	R.S.F.S.R.	1	0
1	1406	BYELUZNYJ	1961-11-08		860	Puchatek	1048	Byeługa	0	Białowieza III	ByeloR.S.S.R.	0	1
1	1407	SPLITT	1961-06-14	1972-04-28	1053	Sprachfehler	920	Spreewälderin	0	Springe	Germany	0	1
2	1408	SPELZE	1961-06-17	1966-01-26	1053	Sprachfehler	839	Spritzgurke	0	Springe	Germany	0	1
1	1409	SPOLK	1961-04-24	1966-09-19	1053	Sprachfehler	803	Spruchkammer	0	Springe	Germany	0	1
2	1410	HEDWIG	1961-05-04	1978-05-03	960	Herr	850	Heile	0	Hellanbrunn	Germany	0	1
2	1411	HELIANE	1961-07-06	1979-12-17	960	Herr	783	Heidi	0	Hellanbrunn	Germany	0	1
1	1412	EGMONT	1961-05-28	1968-04-01	1056	Sprühteufel	1107	Hekla	0	Hardehausen	Germany	0	1
2	1413	DULCINEA	1961-05-05	1985-09-26	998	Hecht	664	Speiche	0	Duisburg	Germany	0	1
1	1414	DURO	1961-05-23	1963-01-01	998	Hecht	1059	Dusa	0	Duisburg	Germany	0	1
2	1415	ERDA	1961-11-21	1977-01-10	781	Hermes	692	Hetty	0	Eulbach	Germany	0	1
1	1416	BEO	1961-10-31	1978-02-12	888	Heinz	1183	Bekassine	0	Zoo Berlin West	Germany	0	1
2	1417	LIPSIA	1961-08-07	1968-06-12	1020	Pucz	1037	Pula II	0	Zoo Leipzig	Germany	0	1
2	1418	ARANDA	1961-02-03		780	Aramis	683	Artophage	0	Zoo Amsterdam	Netherlands	0	1
2	1419	ARCHEOLA	1961-06-01		780	Aramis	1009	Argonne	0	Zoo Amsterdam	Netherlands	0	1
2	1420	ARGENTA	1961-08-24		844	Artaban	845	Arda	0	Zoo Amsterdam	Netherlands	0	1
2	1421	AVORINA	1961-05-09	1975-04-04	652	Pucul	752	Avena	0	Avesta	Sweden	0	1
1	1422	AVERDON	1961-05-25	1965-04-12	684	Avon	881	Avippa	0	Avesta	Sweden	0	1
1	1423	AVIKAR	1961-07-26	1965-04-12	1006	Avitus	808	Stor-Signe	0	Avesta	Sweden	0	1
1	1424	AVEXOR	1961-08-08	1964-03-09	652	Pucul	965	Avina	0	Avesta	Sweden	0	1
2	1425	AVOKA	1961-10-04	1961-10-05	1115	Avent	1005	Avinga	0	Avesta	Sweden	0	1
2	1426	AVARDA	1961-10-26	1961-11-04	652	Pucul	882	Ava	0	Avesta	Sweden	0	1
1	1427	AVRESO	1961-11-16	1961-11-16	1115	Avent	929	Avinette	0	Avesta	Sweden	0	1
2	1428	STOLITTA	1961-06-27		901	Pulik	1112	Stolla	0	Zoo Stockholm	Sweden	0	1
1	1429	STOFIL	1961-05-10	1975-01-20	901	Pulik	1185	Story	0	Zoo Stockholm	Sweden	0	1
2	1430	KOPEIRA	1961-08-01	1978-10-31	637	Stonnas	753	Stor-Lisa	0	Zoo Köbenhavn	Danmark	0	1
1	1431	KOLONIST	1961-10-31	1974-12-05	1081	Pular	1192	Koralle	0	Zoo Köbenhavn	Danmark	0	1
1	1432	LEŠAN	1961-05-17	1980-09-20	949	Byedowyj II	1033	Pudzka	0	Zoo Gotwaldow	C.S.R.	0	1
1	1433	SIVKO	1961-06-01	1966-12-17	815	Putyfar	869	Pumarka	0	Topolčianky	C.S.R.	0	1
1	1434	ANONO	1961-06-13	1979-10-24	779	Aristide	968	Anhabella	0	Zoo Antwerpen	Belgium	0	1
1	1435	ROTEZATUL	1961-05-01	1979-12-31	897	Podarek	823	Pulonka	0	Hateg	Romania	0	1
1	1436	GYARMAT	1961-08-09	1978-06-29	1018	Puch	1016	Puszka	0	Gyarmatpuszta	Hungary	0	1
1	1437	GYARMATPUSZTA	1961-11-07	1971-01-12	949	Byedowyj II	819	Pudlarka	0	Pszczyna	Hungary	0	1
2	1438	BUBA	1961-11-03	1977-12-29	821	Puzyk	1024	Pulpa II	0	Zoo Budapest	Hungary	0	1
1	1439	URB	1961-09-09	1961-09-12	932	Blijdor	911	Puznianka	0	Zoo Bern	Switzerland	0	1
1	1440	FEJ	1961-05-06	1961-08-06	1061	Stor-Barg	1066	Kora	0	Zoo Helsinki	Finland	0	1
1	1441	BRANDY	1961-10-21	1977-08-12	1010	Kolumbus	1011	Kolombine	0	Zoo Chicago	USA	0	1
2	1442	CAROLINE	1961-06-03	1965-09-19	1105	Henry	1058	Hexe	0	Catskill	USA	0	1
1	1443	NEX	1961-07-05	1961-07-05	1116	Aristo	1117	Ardetta	0	Zoo Bronx	USA	0	1
1	1444	BALKAN	1961-05-23	1969-01-01	879	Stor-Per	1079	Pusia	0	Niepołomice	Poland	0	1
2	1445	BANZAJKA	1961-04-14		1092	Motylok	1250	Mozajka	0	Belovežskaja Pušča	USSR	1	0
0	1446				0	B	0	B	0			0	0
0	1447				0	B	0	B	0			0	0
0	1448				0	B	0	B	0			0	0
0	1449				0	B	0	B	0			0	0
1	1450	POLESZUK	1962-04-21	1981-12-28	792	Karpacz	831	Pozłota	0	Białowieza	Poland	1	0
2	1451	PULENA	1962-04-26	1979-04-28	949	Byedowyj II	1070	Putnia	0	Pszczyna	Poland	0	1
1	1452	POR	1962-04-27	1962-04-27	792	Karpacz	832	Polatucha	0	Białowieza	Poland	1	0
1	1453	PUSTAN	1962-05-01		879	Stor-Per	903	Pustelnia	0	Niepołomice	Poland	0	1
1	1454	ZON	1962-05-01	1963-07-25	895	Postep	791	Pulka	0	Zoo Warszawa	Poland	0	1
2	1455	PLANETA II	1962-05-02	1976-03-22	792	Karpacz	737	Plamka II	0	Białowieza	Poland	1	0
1	1456	PURUS	1962-05-09		879	Stor-Per	795	Purtanka	0	Niepołomice	Poland	0	1
1	1457	PUZAN	1962-05-30		825	Puszczan	760	Puzorka	0	Borki	Poland	0	1
1	1458	PURI	1962-05-31		949	Byedowyj II	941	Pusłonka	0	Pszczyna	Poland	0	1
1	1459	PORONIN	1962-06-01	1964-06-09	738	Podbipieta	1136	Pochmurna	0	Białowieza	Poland	1	0
2	1460	PUNITKA	1962-06-03	1973-07-20	825	Puszczan	935	Punita	0	Borki	Poland	0	1
2	1461	ZOLÓDKA	1962-06-26	1963-01-02	822	Plawik	859	Pobudka	0	Zoo Łodž	Poland	1	0
1	1462	PUSZCZAR	1962-06-30		879	Stor-Per	790	Puszczanka	0	Niepołomice	Poland	0	1
2	1463	PUSZKOTKA	1962-07-05	1970-11-02	825	Puszczan	937	Puszka	0	Borki	Poland	0	1
2	1464	POLFA	1962-07-13		738	Podbipieta	740	Poświata	0	Białowieza	Poland	1	0
1	1465	POZAR	1962-07-13	1962-07-18	738	Podbipieta	975	Pokusa	0	Białowieza	Poland	1	0
2	1466	PUCNOTA	1962-07-20		879	Stor-Per	1030	Pucułka	0	Niepołomice	Poland	0	1
2	1467	PUNINA	1962-07-22		949	Byedowyj II	1021	Puskałka	0	Pszczyna	Poland	0	1
1	1468	PUREK	1962-07-28		949	Byedowyj II	725	Puborka	0	Pszczyna	Poland	0	1
2	1469	PLAMA	1962-07-30		789	Plamiec	1131	Kania	0	Białowieza	Poland	1	0
1	1470	PLUTON	1962-08-18	1976-01-13	789	Plamiec	912	Kamionka	0	Białowieza	Poland	1	0
1	1471	PUJAR	1962-09-29		879	Stor-Per	973	Puleśna	0	Niepołomice	Poland	0	1
1	1472		1962-01-01		0	B	0	B	0	Białowieza	Poland	0	0
1	1473		1962-01-01		0	B	0	B	0	Białowieza	Poland	0	0
1	1474		1962-01-01		0	B	0	B	0	Białowieza	Poland	0	0
1	1475		1962-01-01		0	B	0	B	0	Białowieza	Poland	0	0
2	1476		1962-01-01		0	B	0	B	0	Białowieza	Poland	0	0
2	1477		1962-01-01		0	B	0	B	0	Białowieza	Poland	0	0
2	1478		1962-01-01		0	B	0	B	0	Białowieza	Poland	0	0
2	1479		1962-01-01		0	B	0	B	0	Białowieza	Poland	0	0
2	1480	MURA	1962-03-22	1962-03-22	1092	Motylok	1235	Muromka	0	Sierpuchow	R.S.F.S.R.	0	1
2	1481	BYEŁOBORODKA	1962-04-25		860	Puchatek	874	Byerłoga	0	Białowieza III	ByeloR.S.S.R.	0	1
1	1482	BYEMOL	1962-05-04		698	Pul	875	Byegonia	0	Białowieza III	ByeloR.S.S.R.	0	1
1	1483	BYETON	1962-05-10	1968-02-26	1074	Pobór	754	Byeta	0	Białowieza III	ByeloR.S.S.R.	0	1
2	1484	BYELENA	1962-05-11		698	Pul	1096	Byeljanka	0	Białowieza III	ByeloR.S.S.R.	0	1
2	1485	BYESIEDA	1962-05-17		1074	Pobór	987	Byesiedka	0	Białowieza III	ByeloR.S.S.R.	0	1
2	1486	MULETA	1962-05-17		872	Byeg	696	Pustuleczka	0	Sierpuchow	R.S.F.S.R.	0	1
2	1487	MUFLONKA	1962-05-23		676	Pusław	1042	Mufta	0	Sierpuchow	R.S.F.S.R.	0	1
1	1488	BYEZIZWIESTNYJ	1962-05-23		698	Pul	950	Byedowaja II	0	Białowieza III	ByeloR.S.S.R.	0	1
1	1489	MUSZKETON	1962-05-24	1964-03-24	872	Byeg	952	Muszka	0	Sierpuchow	R.S.F.S.R.	0	1
1	1490	MURASZIK	1962-05-26		676	Pusław	1089	Muraszka	0	Sierpuchow	R.S.F.S.R.	0	1
1	1491	BYEZUMNYJ	1962-05-26		860	Puchatek	988	Byezumka	0	Białowieza III	ByeloR.S.S.R.	0	1
2	1492	BYENTANA	1962-05-27		0	B	1166	Byekmanija	0	Białowieza III	ByeloR.S.S.R.	0	1
2	1493	BYEŁAJA	1962-05-28		698	Pul	1099	Byełka	0	Białowieza III	ByeloR.S.S.R.	0	1
2	1494	MOSZKARA	1962-05-28	1962-05-31	894	Pokój	877	Moszka	0	Sierpuchow	R.S.F.S.R.	1	0
1	1495	MOZZEWIELNIK	1962-05-29	1962-10-26	894	Pokój	1094	Mozajka	0	Sierpuchow	R.S.F.S.R.	1	0
2	1496	MURAWUSZKA	1962-05-31		872	Byeg	801	Murawka	0	Sierpuchow	R.S.F.S.R.	0	1
2	1497	BYEZNAJA	1962-05-31		860	Puchatek	914	Byezyca	0	Białowieza III	ByeloR.S.S.R.	0	1
1	1498	BYERCZYK	1962-06-05		0	B	1156	Byeatricze II	0	Białowieza III	ByeloR.S.S.R.	0	1
1	1499	MESZCZEREC	1962-06-11		1241	Murmańsk	1236	Muchołówka	0	Okskij zapowiednik	R.S.F.S.R.	0	1
1	1500	MUREN	1962-06-13		676	Pusław	951	Murka	0	Sierpuchow	R.S.F.S.R.	0	1
1	1501	MEL	1962-06-16	1962-06-26	1241	Murmańsk	1234	Muha	0	Okskij zapowiednik	R.S.F.S.R.	0	1
1	1502	BYEDNYJ	1962-06-18		860	Puchatek	1044	Byednaja II	0	Białowieza III	ByeloR.S.S.R.	0	1
2	1503	BYEZDA	1962-06-25		1074	Pobór	986	Byezdna	0	Białowieza III	ByeloR.S.S.R.	0	1
2	1504	MEDUZA	1962-06-30		1241	Murmańsk	1242	Muzgarka	0	Okskij zapowiednik	R.S.F.S.R.	0	1
2	1505	MURSIJA	1962-07-06		872	Byeg	871	Murziłka	0	Sierpuchow	R.S.F.S.R.	0	1
1	1506	BASZTAN	1962-07-11	1964-03-16	1074	Pobór	718	Pliszka	0	Białowieza III	ByeloR.S.S.R.	1	0
2	1507	BYERKA	1962-08-01		0	B	1164	Byera	0	Białowieza III	ByeloR.S.S.R.	0	1
1	1508	MOSTOK	1962-09-22		1092	Motylok	1046	Moskowka	0	Sierpuchow	R.S.F.S.R.	1	0
2	1509	BYEŁOSNIEZKA	1962-09-01		698	Pul	1167	Byełoduszka	0	Białowieza III	ByeloR.S.S.R.	0	1
2	1510	BYEŁOMORKA	1962-09-01	1963-08-01	0	B	837	Byełoczka	0	Białowieza III	ByeloR.S.S.R.	0	1
1	1511	BYEZANIEC	1962-09-01		0	B	1100	Byeza	0	Białowieza III	ByeloR.S.S.R.	0	1
2	1512	MOŁDOWA	1962-10-26	1985-04-07	1092	Motylok	838	Mołnija	0	Sierpuchow	R.S.F.S.R.	1	0
2	1513	BARCHOTKA	1962-10-01		0	B	948	Barchatka	0	Białowieza III	ByeloR.S.S.R.	1	0
1	1514	BYEN II	1962-10-01	1968-12-01	0	B	1095	Byena	0	Białowieza III	ByeloR.S.S.R.	0	1
2	1515	MORAWA	1962-12-03		1092	Motylok	1039	Moroszka	0	Sierpuchow	R.S.F.S.R.	1	0
2	1516	SPERRE	1962-05-11	1978-08-22	1053	Sprachfehler	920	Spreewälderin	0	Springe	Germany	0	1
1	1517	SPLINT	1962-05-16	1963-05-14	1053	Sprachfehler	803	Spruchkammer	0	Springe	Germany	0	1
1	1518	SPUK	1962-06-06	1962-06-10	1053	Sprachfehler	1253	Spule	0	Springe	Germany	0	1
1	1519	SPITZ	1962-07-07	1962-08-20	1053	Sprachfehler	839	Spritzgurke	0	Springe	Germany	0	1
1	1520	HERZOG	1962-07-20	1972-03-01	960	Herr	850	Heile	0	Hellanbrunn	Germany	0	1
2	1521	HEIDRUN	1962-11-23	1972-01-04	960	Herr	783	Heidi	0	Hellanbrunn	Germany	0	1
1	1522	EGINOLD	1962-05-19	1968-04-01	1056	Sprühteufel	1108	Henriette	0	Hardehausen	Germany	0	1
1	1523	EGINHHARD	1962-06-20	1979-09-04	1056	Sprühteufel	1107	Hekla	0	Hardehausen	Germany	0	1
1	1524	DUDAS	1962-06-26		998	Hecht	1001	Herbe	0	Duisburg	Germany	0	1
2	1525	DUSJA	1962-08-13		998	Hecht	664	Speiche	0	Duisburg	Germany	0	1
1	1526	DUGO	1962-10-03	1964-05-08	998	Hecht	1059	Dusa	0	Duisburg	Germany	0	1
1	1527	DAVID	1962-05-09	1975-09-24	829	Pumik	908	Puella	0	Dammerower Warder	Germany	0	1
2	1528	RUX	1962-11-03	1962-11-03	1256	Durchlaucht	1257	Duchesse	0	Hannower	Germany	0	1
2	1529	BELLADONNA	1962-06-17	1980-03-28	888	Heinz	926	Dulce	0	Zoo Berlin West	Germany	0	1
1	1530	LIMES	1962-02-28	1980-03-15	1020	Pucz	1037	Pula II	0	Zoo Leipzig	Germany	0	1
1	1531	FRANKFURTH	1962-05-29	1974-12-07	789	Plamiec	1138	Potulna	0	Białowieza	Germany	1	0
2	1532	ARDILLA	1962-07-29	1976-05-07	780	Aramis	683	Artophage	0	Zoo Amsterdam	Netherlands	0	1
2	1533	BLIJEND	1962-12-31	1985-12-31	769	Purjan	1008	Ariana	0	Zoo Rotterdam	Netherlands	0	1
1	1534	AVISSER	1962-05-24	1962-07-12	1264	Avgott	1188	Avrita	0	Avesta	Sweden	0	1
1	1535	AVOSSER	1962-07-08	1962-08-27	1006	Avitus	881	Avippa	0	Avesta	Sweden	0	1
2	1536	AVOLA	1962-07-09	1966-02-02	1115	Avent	1062	Avona	0	Avesta	Sweden	0	1
2	1537	AVALLA	1962-07-26	1962-07-31	806	Stor-Göran	752	Avena	0	Avesta	Sweden	0	1
2	1538	AVORTA	1962-08-01	1965-03-05	1006	Avitus	808	Stor-Signe	0	Avesta	Sweden	0	1
2	1539	AVISSA	1962-08-13	1980-08-31	652	Pucul	805	Avilla	0	Avesta	Sweden	0	1
2	1540	AVEXA	1962-08-13	1971-10-27	1187	Avanti	1005	Avinga	0	Avesta	Sweden	0	1
1	1541	STORM	1962-07-06		901	Pulik	1112	Stolla	0	Zoo Stockholm	Sweden	0	1
2	1542	STORINA	1962-07-20	1976-02-10	901	Pulik	1185	Story	0	Zoo Stockholm	Sweden	0	1
1	1543	KOLONIUS	1962-06-24	1981-11-27	637	Stonnas	697	Puszczysława	0	Zoo Köbenhavn	Danmark	0	1
1	1544	KOMUCUS	1962-06-25		1149	Puszek II	1142	Punorka	0	Zoo Köbenhavn	Danmark	0	1
2	1545	KO	1962-08-25	1962-08-25	637	Stonnas	753	Stor-Lisa	0	Zoo Köbenhavn	Danmark	0	1
2	1546	SIVERKA	1962-07-05	1978-01-25	815	Putyfar	869	Pumarka	0	Topolčianky	C.S.R.	0	1
1	1547	SUNAR	1962-05-20	1962-05-20	993	Byeryeg	1122	Silva	0	Tatranská Lomnica	C.S.R.	0	1
1	1548	ANPO	1962-07-07	1967-05-03	779	Aristide	885	Anfa	0	Zoo Antwerpen	Belgium	0	1
2	1549	ANPIA	1962-09-04	1966-04-15	779	Aristide	1124	Anki	0	Zoo Antwerpen	Belgium	0	1
1	1550	PASTEUR	1962-07-07	1968-08-18	1121	Prak	996	Sprunglatte	0	Zoo Paris	France	0	1
2	1551	RODICA	1962-05-20	1980-12-31	897	Podarek	823	Pulonka	0	Hateg	Romania	0	1
1	1552	JAVOR	1962-05-15	1962-05-16	944	Puszczysław	861	Puszysta	0	Karadjordjevo	Yugoslavie	0	1
1	1553	BRIAR	1962-09-12	1962-09-12	1010	Kolumbus	1011	Kolombine	0	Zoo Chicago	USA	0	1
1	1554	CASPAR	1962-05-24	1963-11-17	1105	Henry	1195	Nami	0	Catskill	USA	0	1
1	1555	CA	1962-07-29	1962-07-29	1271	Carlo	1058	Hexe	0	Catskill	USA	0	1
2	1556	FENNIA	1962-05-12		1061	Stor-Barg	1066	Kora	0	Zoo Helsinki	Finland	0	1
2	1557	FEMINA	1962-06-13	1970-06-05	1075	Pulpet	1076	Pustynia II	0	Zoo Helsinki	Finland	0	1
2	1558	VOLIDA	1962-04-11		1129	Pustylon	1083	Pulista	0	Voden	Bulgaria	0	1
2	1559	VOLICA	1962-08-15		1129	Pustylon	1079	Pusia	0	Voden	Bulgaria	0	1
0	1560				0	B	0	B	0			0	0
1	1561	PLATON	1963-04-30		792	Karpacz	737	Plamka II	0	Białowieza	Poland	1	0
2	1562	ZORKA	1963-05-18	1980-12-01	761	Pumeks	748	Pumianka	0	Zoo Wroclaw	Poland	0	1
1	1563	PUSZCZOT	1963-05-23		879	Stor-Per	790	Puszczanka	0	Niepołomice	Poland	0	1
2	1564	POMILA	1963-05-25	1963-07-07	792	Karpacz	1206	Potega	0	Białowieza	Poland	1	0
2	1565	PLECHA	1963-05-26	1974-01-29	789	Plamiec	1204	Pliszka II	0	Białowieza	Poland	1	0
2	1566	PUMAJKA	1963-05-28		949	Byedowyj II	1021	Puskałka	0	Pszczyna	Poland	0	1
1	1567	PUCZAJ	1963-05-30		1207	Pukson	1300	Puczaja	0	Niepołomice	Poland	0	1
1	1568	ZORRO	1963-05-31	1975-10-14	1130	Posel	1215	Zoliwa	0	Zoo Oliwa	Poland	1	0
1	1569	PUTNAR	1963-06-06	1966-09-30	949	Byedowyj II	1070	Putnia	0	Pszczyna	Poland	0	1
1	1570	PUSZA	1963-06-08	1963-06-08	1150	Puks	760	Puzorka	0	Borki	Poland	0	1
2	1571	POREKA	1963-06-09		792	Karpacz	1143	Poreczna	0	Białowieza	Poland	1	0
2	1572	POŚWIETNA	1963-06-15		738	Podbipieta	740	Poświata	0	Białowieza	Poland	1	0
1	1573	POT	1963-06-19	1963-06-24	792	Karpacz	1136	Pochmurna	0	Białowieza	Poland	1	0
2	1574	PUNICA	1963-06-28		949	Byedowyj II	941	Pusłonka	0	Pszczyna	Poland	0	1
1	1575	PULWIS	1963-06-30		949	Byedowyj II	725	Puborka	0	Pszczyna	Poland	0	1
1	1576	PUSZKOT	1963-07-01		825	Puszczan	937	Puszka	0	Borki	Poland	0	1
2	1577	PUSTARKA	1963-07-19		879	Stor-Per	903	Pustelnia	0	Niepołomice	Poland	0	1
1	1578	POZŁOTY	1963-07-29		738	Podbipieta	831	Pozłota	0	Białowieza	Poland	1	0
2	1579	PUCULA	1963-08-20	1976-06-02	879	Stor-Per	1030	Pucułka	0	Niepołomice	Poland	0	1
1	1580	PLACUS	1963-09-07	1963-10-04	789	Plamiec	1131	Kania	0	Białowieza	Poland	1	0
1	1581	ZOMAS	1963-10-29	1965-01-12	978	Polot	1023	Zola	0	Zoo Oliwa	Poland	1	0
1	1582	ZOLI	1963-12-23	1973-10-01	879	Stor-Per	795	Purtanka	0	Zoo Warszawa	Poland	0	1
2	1583		1963-01-01		0	B	0	B	0	Białowieza	Poland	0	0
2	1584		1963-01-01		0	B	0	B	0	Białowieza	Poland	0	0
2	1585		1963-01-01		0	B	0	B	0	Białowieza	Poland	0	0
2	1586		1963-01-01		0	B	0	B	0	Białowieza	Poland	0	0
2	1587		1963-01-01		0	B	0	B	0	Białowieza	Poland	0	0
2	1588		1963-01-01		0	B	0	B	0	Białowieza	Poland	0	0
2	1589		1963-01-01		0	B	0	B	0	Białowieza	Poland	0	0
1	1590		1963-01-01		0	B	0	B	0	Białowieza	Poland	0	0
1	1591		1963-01-01		0	B	0	B	0	Białowieza	Poland	0	0
1	1592		1963-01-01		0	B	0	B	0	Białowieza	Poland	0	0
1	1593		1963-01-01		0	B	0	B	0	Białowieza	Poland	0	0
1	1594		1963-01-01		0	B	0	B	0	Białowieza	Poland	0	0
1	1595		1963-01-01		0	B	0	B	0	Białowieza	Poland	0	0
1	1596		1963-01-01		0	B	0	B	0	Białowieza	Poland	0	0
2	1597	MOSTISKA	1963-01-07	1963-01-07	1092	Motylok	788	Pomsta	0	Sierpuchow	R.S.F.S.R.	1	0
2	1598	BANZAJKA	1963-04-14		1092	Motylok	1250	Mozajka	0	Białowieza III	ByeloR.S.S.R	1	0
1	1599	BYEZECK	1963-04-20		860	Puchatek	914	Byezyca	0	Białowieza III	ByeloR.S.S.R	0	1
1	1600	BYEDRENEC	1963-04-23		860	Puchatek	1044	Byednaja II	0	Białowieza III	ByeloR.S.S.R	0	1
2	1601	BYERIOZOWKA	1963-05-05	1963-05-05	698	Pul	834	Byeriozka	0	Białowieza III	ByeloR.S.S.R	0	1
1	1602	BYEŁOKRYLNIK	1963-05-06		860	Puchatek	1048	Byeługa	0	Białowieza III	ByeloR.S.S.R	0	1
1	1603	BYERDIANSK	1963-05-11		860	Puchatek	1251	Byerdanka	0	Białowieza III	ByeloR.S.S.R	0	1
2	1604	MEDIANKA	1963-05-15	1982-12-14	1043	Muromiec	1169	Muziejanka	0	Okskij zapowiednik	R.S.F.S.R.	0	1
1	1605	BYEZUMIEC	1963-05-17	1967-01-17	860	Puchatek	1313	Byezumnaja	0	Białowieza III	ByeloR.S.S.R	0	1
1	1606	MUSTANG	1963-05-21	1964-07-05	872	Byeg	696	Pustułeczka	0	Sierpuchow	R.S.F.S.R.	0	1
2	1607	MEDUNICA	1963-05-23		1043	Muromiec	1234	Muha	0	Okskij zapowiednik	R.S.F.S.R.	0	1
1	1608	MUŠIR	1963-05-26	1976-11-03	872	Byeg	952	Muszka	0	Sierpuchow	R.S.F.S.R.	0	1
2	1609	BYEZA II	1963-05-01		0	B	950	Byedowaja II	0	Białowieza III	ByeloR.S.S.R	0	1
2	1610	BYECZOWKA	1963-05-01	1965-02-25	0	B	986	Byezdna	0	Białowieza III	ByeloR.S.S.R	0	1
2	1611	BYEBZA	1963-05-01		0	B	1100	Byeza	0	Białowieza III	ByeloR.S.S.R	0	1
2	1612	MURTA	1963-06-01		676	Pusław	1089	Muraszka	0	Sierpuchow	R.S.F.S.R.	0	1
1	1613	MUAR	1963-06-11		676	Pusław	1235	Muromka	0	Sierpuchow	R.S.F.S.R.	0	1
2	1614	METEL	1963-06-20	1981-10-19	1241	Murmańsk	1236	Muchołowka	0	Okskij zapowiednik	R.S.F.S.R.	0	1
2	1615	BYEłOGŁAZKA	1963-06-01	1967-02-17	0	B	837	Byełoczka	0	Białowieza III	ByeloR.S.S.R	0	1
1	1616	BYEłOBROWIK	1963-06-01		0	B	1096	Byeljanka	0	Białowieza III	ByeloR.S.S.R	0	1
1	1617	BYELOK	1963-06-01		0	B	1099	Byełka	0	Białowieza III	ByeloR.S.S.R	0	1
1	1618	BYERAT	1963-06-01	1965-06-23	0	B	1164	Byerta	0	Białowieza III	ByeloR.S.S.R	0	1
1	1619	MUR	1963-07-02	1963-07-03	872	Byeg	801	Murawka	0	Sierpuchow	R.S.F.S.R.	0	1
1	1620	MUFLON	1963-07-14		676	Pusław	1042	Mufta	0	Sierpuchow	R.S.F.S.R.	0	1
2	1621	MECZTA	1963-07-21	1983-10-14	1241	Murmańsk	1316	Musza	0	Okskij zapowiednik	R.S.F.S.R.	0	1
2	1622	MEDNAJA	1963-07-27	1983-11-24	1043	Muromiec	1310	Murmanka	0	Okskij zapowiednik	R.S.F.S.R.	0	1
1	1623	BANAN	1963-07-01		0	B	1224	Postawna	0	Białowieza III	ByeloR.S.S.R	1	0
1	1624	METEOR	1963-08-01	1982-12-11	1043	Muromiec	1306	Murawlanka	0	Okskij zapowiednik	R.S.F.S.R.	0	1
1	1625	MERKURIJ	1963-08-01		1241	Murmańsk	1242	Muzgarka	0	Okskij zapowiednik	R.S.F.S.R.	0	1
1	1626	MURZAIR	1963-08-10		872	Byeg	871	Murziłka	0	Sierpuchow	R.S.F.S.R.	0	1
2	1627	MURAFA	1963-08-13	1963-08-18	676	Pusław	951	Murka	0	Sierpuchow	R.S.F.S.R.	0	1
2	1628	MONADA	1963-08-25	1963-09-25	1092	Motylok	1046	Moskowka	0	Sierpuchow	R.S.F.S.R.	1	0
2	1629	BYEKIETKA	1963-08-01		0	B	1166	Byekmanija	0	Białowieza III	ByeloR.S.S.R	0	1
1	1630	BYEłON	1963-08-01		0	B	1167	Byełoduszka	0	Białowieza III	ByeloR.S.S.R	0	1
2	1631	BYENKA	1963-09-01	1963-09-01	0	B	1095	Byena	0	Białowieza III	ByeloR.S.S.R	0	1
2	1632	MOZARA	1963-11-02	1963-11-02	1092	Motylok	715	Pozoga	0	Sierpuchow	R.S.F.S.R.	1	0
2	1633	MORZIANKA	1963-11-07		1092	Motylok	1039	Moroszka	0	Sierpuchow	R.S.F.S.R.	1	0
2	1634	MOZZEWIOŁOWKA	1963-11-16	1985-02-03	1092	Motylok	1094	Mozajka	0	Sierpuchow	R.S.F.S.R.	1	0
1	1635	MUTIS	1963-12-06	1963-12-29	1394	Muchtadir	1317	Mutovka	0	Sierpuchow	R.S.F.S.R.	0	1
2	1636	SPIKA	1963-05-14	1972-01-18	1053	Sprachfehler	803	Spruchkammer	0	Springe	Germany	0	1
1	1637	SPIESSER	1963-05-26	1963-06-11	1053	Sprachfehler	839	Spritzgurke	0	Springe	Germany	0	1
1	1638	SPUND	1963-05-28	1975-10-16	1053	Sprachfehler	1253	Spule	0	Springe	Germany	0	1
2	1639	SPR	1963-06-16	1963-06-16	1053	Sprachfehler	920	Spreewälderin	0	Springe	Germany	0	1
1	1640	HENNES	1963-06-10	1979-07-12	960	Herr	850	Heile	0	Hellabrunn	Germany	0	1
1	1641	HERWARD	1963-09-02	1978-02-10	960	Herr	1329	Herzchen	0	Hellabrunn	Germany	0	1
1	1642	HEIDUCK	1963-09-22		960	Herr	783	Heidi	0	Hellabrunn	Germany	0	1
1	1643	EGILHARD	1963-05-31	1971-12-19	1056	Sprühteufel	1107	Hekla	0	Hardehausen	Germany	0	1
2	1644	EGILBURG	1963-06-06	1964-06-12	1056	Sprühteufel	1108	Henriette	0	Hardehausen	Germany	0	1
2	1645	DUGA	1963-06-02	1972-11-28	998	Hecht	1001	Herbe	0	Duisburg	Germany	0	1
2	1646	DUBLETTE	1963-08-02	1983-10-24	998	Hecht	664	Speiche	0	Duisburg	Germany	0	1
2	1647	DUBLONE	1963-08-03	1969-05-12	998	Hecht	1059	Dusa	0	Duisburg	Germany	0	1
1	1648	ERLASS	1963-06-14	1963-12-15	781	Hermes	692	Hetty	0	Eulbach	Germany	0	1
2	1649	ERIKA	1963-11-15	1967-05-01	781	Hermes	1182	Erle	0	Eulbach	Germany	0	1
2	1650	BERIT	1963-05-23	1963-08-22	888	Heinz	1183	Bekassine	0	Zoo Berlin West	Germany	0	1
2	1651	TINA	1963-05-03	1982-05-10	923	Herbert	976	Pujata	0	Zoo Berlin East	Germany	0	1
2	1652	TILLY	1963-05-20	1963-06-26	923	Herbert	1258	Dusche	0	Zoo Berlin East	Germany	0	1
2	1653	FRÄULEIN	1963-07-29	1971-02-14	1216	Pobrytamiec	1138	Potułna	0	Zoo Frankfurt	Germany	0	1
2	1654	ARDONNA	1963-08-23	1975-11-18	780	Aramis	1009	Argonne	0	Zoo Amsterdam	Netherlands	0	1
2	1655	BLIJDRA	1963-11-04	1979-11-21	769	Purjan	1221	Puszczyna	0	Zoo Rotterdam	Netherlands	0	1
2	1656	AVETA	1963-05-31	1971-11-27	1263	Avager	881	Avippa	0	Avesta	Sweden	0	1
2	1657	AVONGA	1963-06-12	1965-12-18	928	Avix	965	Avina	0	Avesta	Sweden	0	1
2	1658	AVORONA	1963-06-17	1966-02-02	1113	Avin	1188	Avrita	0	Avesta	Sweden	0	1
2	1659	AVELLA	1963-07-02	1963-07-08	1115	Avent	882	Ava	0	Avesta	Sweden	0	1
2	1660	AVIKA	1963-10-28	1963-10-29	1115	Avent	1062	Avonna	0	Avesta	Sweden	0	1
1	1661	AVIKO	1963-10-30	1971-02-26	928	Avix	805	Avilla	0	Avesta	Sweden	0	1
1	1662	AVOLER	1963-11-02	1970-03-20	1429	Stofil	1340	Avian	0	Avesta	Sweden	0	1
1	1663	STOJ	1963-07-08	1964-04-21	901	Pulik	1112	Stolla	0	Zoo Stockholm	Sweden	0	1
1	1664	STOLT	1963-07-02	1970-02-14	901	Pulik	1185	Story	0	Zoo Stockholm	Sweden	0	1
2	1665	KO II	1963-06-20	1963-06-21	637	Stonnas	1192	Koralle	0	Zoo Köbenhavn	Danmark	0	1
2	1666	KOMICA	1963-06-25	1978-08-20	1149	Puszek II	697	Puszczysława	0	Zoo Köbenhavn	Danmark	0	1
1	1667	PARNASSE	1963-07-01	1973-01-15	1121	Prak	996	Sprunglatte	0	Zoo Paris	France	0	1
2	1668	GYÖNGYÖS	1963-08-04	1983-04-01	1080	Pupil II	819	Pudlarka	0	Gyarmatpuszta	Hungary	0	1
2	1669	BUBU	1963-06-06	1966-11-25	821	Puzyk	1024	Pulpa II	0	Zoo Budapest	Hungary	0	1
2	1670	BARBARA	1963-10-02	1966-04-04	1346	Konrad	1345	Koronella	0	Zoo Basel	Switzerland	0	1
2	1671	BREEZO	1963-07-04	1986-01-20	1010	Kolumbus	1119	Koppelia	0	Zoo Chicago	USA	0	1
2	1672	BRIDE	1963-07-06	1987-11-26	1010	Kolumbus	1011	Kolombine	0	Zoo Chicago	USA	0	1
2	1673	NERISSA	1963-07-11	1972-07-27	1116	Aristo	1117	Ardetta	0	Zoo Bronx NY	USA	0	1
2	1674	DANJA	1963-07-20	1985-10-12	829	Pumik	908	Puella	0	Damerower Werder	Germany	0	1
1	1675	LEŠON	1963-06-08	1982-10-06	1147	Puchar II	1033	Pudzka	0	Zoo Lešná	Czechoslovakia	0	1
1	1676	BAGER	1963-08-26		1129	Pustylon	1079	Pusia	0	Voden	Bulgaria	0	1
0	1677				0	B	0	B	0			0	0
2	1678	BYEGA	1963-11-12	1967-10-13	0	B	875	Byegonija	0	Belovežskaja Pušča	USSR	0	1
2	1679	ROMANTA	1963-05-16	1966-02-18	897	Podarek	823	Pulonka	0	Hateg	Romania	0	1
0	1680				0	B	0	B	0			0	0
2	1681	POSUCHA	1964-04-18		792	Karpacz	736	Podwika	0	Białowieza	Poland	1	0
1	1682	PLAKAT	1964-04-22	1964-06-01	789	Plamiec	912	Kamionka	0	Białowieza	Poland	1	0
1	1683	PUROS	1964-04-25	1985-04-27	1128	Pulon	979	Purella	0	Pszczyna	Poland	0	1
1	1684	PUZONIT	1964-06-06	1970-05-12	1150	Puks	1232	Puzonka	0	Borki	Poland	0	1
1	1685	POLNY	1964-05-07		762	Polel	737	Plamka II	0	Białowieza	Poland	1	0
2	1686	POŚREDNIA	1964-05-08		738	Podbipieta	740	Poświata	0	Białowieza	Poland	1	0
1	1687	POTEZNY	1964-05-10		792	Karpacz	1206	Potega	0	Białowieza	Poland	1	0
1	1688	PUZOT	1964-05-10	1970-02-22	1150	Puks	760	Puzorka	0	Borki	Poland	0	1
2	1689	PUCERA	1964-05-16	1984-12-31	879	Stor-Per	1293	Pucerta	0	Niepołomice	Poland	0	1
1	1690	POCHMURNY	1964-05-18		762	Polel	1136	Pochmurna	0	Białowieza	Poland	1	0
1	1691	PUSTAL	1964-06-01	1967-05-03	879	Stor-Per	1205	Pustałka	0	Niepołomice	Poland	0	1
2	1692	PUPERA	1964-06-07	1984-12-18	879	Stor-Per	903	Pustełnia	0	Niepołomice	Poland	0	1
2	1693	PUGAPA	1964-06-28	1971-11-20	1128	Pulon	725	Puborka	0	Pszczyna	Poland	0	1
1	1694	POLIP	1964-07-09		792	Karpacz	939	Polanka	0	Białowieza	Poland	1	0
2	1695	PUNIATA	1964-07-11	1987-09-01	1150	Puks	935	Punita	0	Borki	Poland	0	1
1	1696	POŁOW	1964-07-12		762	Polel	1143	Poreczna	0	Białowieza	Poland	1	0
1	1697	PORON	1964-07-21		738	Podbipieta	831	Pozłota	0	Białowieza	Poland	1	0
2	1698	PUSARNA	1964-07-27	1975-02-05	1209	Purol	941	Pusłonka	0	Pszczyna	Poland	0	1
2	1699	PUŁANIA	1964-08-03	1964-09-05	1209	Purol	1303	Purora	0	Pszczyna	Poland	0	1
2	1700	PLAZMA	1964-08-08		789	Plamiec	1131	Kania	0	Białowieza	Poland	1	0
1	1701	PUCUL II	1964-08-09	1975-01-28	946	Purtan	1030	Pucułka	0	Niepołomice	Poland	0	1
1	1702	POS	1964-08-13	1964-08-14	738	Podbipieta	975	Pokusa	0	Białowieza	Poland	1	0
1	1703	PUTRORIUS	1964-09-25		1209	Purol	1021	Puskałka	0	Pszczyna	Poland	0	1
1	1704	ZOFRO	1964-10-02	1968-10-02	761	Pumeks	748	Pumianka	0	Zoo Wroclaw	Poland	0	1
2	1705		1964-01-01		0	B	0	B	0	Białowieza	Poland	0	0
2	1706		1964-01-01		0	B	0	B	0	Białowieza	Poland	0	0
2	1707		1964-01-01		0	B	0	B	0	Białowieza	Poland	0	0
2	1708		1964-01-01		0	B	0	B	0	Białowieza	Poland	0	0
2	1709		1964-01-01		0	B	0	B	0	Białowieza	Poland	0	0
2	1710		1964-01-01		0	B	0	B	0	Białowieza	Poland	0	0
1	1711		1964-01-01		0	B	0	B	0	Białowieza	Poland	0	0
1	1712		1964-01-01		0	B	0	B	0	Białowieza	Poland	0	0
1	1713		1964-01-01		0	B	0	B	0	Białowieza	Poland	0	0
1	1714		1964-01-01		0	B	0	B	0	Białowieza	Poland	0	0
1	1715		1964-01-01		0	B	0	B	0	Białowieza	Poland	0	0
1	1716		1964-01-01		0	B	0	B	0	Białowieza	Poland	0	0
1	1717		1964-01-01		0	B	0	B	0	Białowieza	Poland	0	0
1	1718		1964-01-01		0	B	0	B	0	Białowieza	Poland	0	0
1	1719		1964-01-01		0	B	0	B	0	Białowieza	Poland	0	0
1	1720		1964-01-01		0	B	0	B	0	Białowieza	Poland	0	0
1	1721		1964-12-09		0	B	1141	Pujanka	0	Bieszczady	Poland	0	0
2	1722	BYERTA II	1964-01-05	1964-09-17	0	B	1156	Byeatricze II	0	Białowieza III	ByeloR.S.S.R	0	1
0	1723	MO	1964-01-14	1964-01-14	1092	Motylok	954	Moskwiczka	0	Sierpuchow	R.S.F.S.R.	1	0
2	1724	MOTOKOJA	1964-04-04	1964-04-04	1092	Motylok	1322	Motovka	0	Sierpuchow	R.S.F.S.R.	1	0
1	1725	MORIAK	1964-05-10		1092	Motylok	1307	Morianka	0	Sierpuchow	R.S.F.S.R.	1	0
2	1726	MURAŃ	1964-05-13		676	Pusław	1089	Muraszka	0	Sierpuchow	R.S.F.S.R.	0	1
1	1727	MEDWIED	1964-05-16		1241	Murmańsk	1309	Murzinka	0	Okskij zapowiednik	R.S.F.S.R.	0	1
2	1728	BYERŁOZKA	1964-05-28		860	Puchatek	874	Byerłoga	0	Białowieza III	ByeloR.S.S.R	0	1
2	1729	MUŁAŃ	1964-05-29		676	Pusław	951	Murka	0	Sierpuchow	R.S.F.S.R.	0	1
2	1730	MEDEJA	1964-05-30		1043	Muromiec	1169	Muziejanka	0	Okskij zapowiednik	R.S.F.S.R.	0	1
1	1731	BYESPOSZCZADNYJ	1964-06-04		0	B	914	Byezyca	0	Białowieza III	ByeloR.S.S.R	0	1
2	1732	MEDLJANKA	1964-06-06	1984-03-27	1043	Muromiec	1234	Muha	0	Okskij zapowiednik	R.S.F.S.R.	0	1
1	1733	MUSZKATEL	1964-06-21	1980-11-15	872	Byeg	952	Muszka	0	Sierpuchow	R.S.F.S.R.	0	1
2	1734	METIELICA	1964-06-22		1241	Murmańsk	1236	Muchołowka	0	Okskij zapowiednik	R.S.F.S.R.	0	1
2	1735	BYESIEDOCZKA	1964-06-22	1964-06-24	0	B	987	Byesiedka	0	Białowieza III	ByeloR.S.S.R	0	1
2	1736	MUARA	1964-06-26		676	Pusław	1042	Mufta	0	Sierpuchow	R.S.F.S.R.	0	1
1	1737	MUSKATEL	1964-06-26		1394	Muchtar	1389	Muskwa	0	Sierpuchow	R.S.F.S.R.	0	1
2	1738	BYEZYMIANKA	1964-06-27		0	B	950	Byedwaja II	0	Białowieza III	ByeloR.S.S.R	0	1
1	1739	MUROMON	1964-06-29	1964-07-10	676	Pusław	1235	Muromka	0	Sierpuchow	R.S.F.S.R.	0	1
1	1740	BARCHATISTYJ	1964-06-01		0	B	948	Barchatka	0	Białowieza III	ByeloR.S.S.R	1	0
2	1741	MURAWA	1964-07-04	1987-04-15	872	Byeg	801	Murawka	0	Sierpuchow	R.S.F.S.R.	0	1
2	1742	MOSTI	1964-07-19	1964-08-06	1092	Motylok	1325	Mosta	0	Sierpuchow	R.S.F.S.R.	1	0
2	1743	MELODIJA	1964-07-22		1043	Muromiec	1400	Meszczera	0	Okskij zapowiednik	R.S.F.S.R.	0	1
1	1744	MOSUL	1964-07-26	1967-01-01	1092	Motylok	1046	Moskowka	0	Sierpuchow	R.S.F.S.R.	1	0
1	1745	MOŁOTOK	1964-07-27	1968-09-01	1092	Motylok	838	Mołnija	0	Sierpuchow	R.S.F.S.R.	1	0
2	1746	BALERINA	1964-07-01		0	B	1283	Polna	0	Białowieza III	ByeloR.S.S.R	1	0
1	1747	MECZ	1964-08-12	1980-09-30	1241	Murmańsk	1316	Musza	0	Okskij zapowiednik	R.S.F.S.R.	0	1
1	1748	MEDOK	1964-08-12		1043	Muromiec	1310	Murmanka	0	Okskij zapowiednik	R.S.F.S.R.	0	1
2	1749	BYEŁA	1964-08-21		860	Puchatek	1099	Byełka	0	Białowieza III	ByeloR.S.S.R	0	1
2	1750	METKA	1964-08-27	1965-06-12	1043	Muromiec	1306	Murawłanka	0	Okskij zapowiednik	R.S.F.S.R.	0	1
1	1751	BYELIACZOK	1964-09-08		0	B	1096	Byelianka	0	Białowieza III	ByeloR.S.S.R	0	1
1	1752	BYELCZONOK	1964-09-14	1966-09-27	0	B	837	Byełoczka	0	Białowieza III	ByeloR.S.S.R	0	1
1	1753	BYEZBREZNYJ	1964-09-28		0	B	1324	Byezbreznaja	0	Białowieza III	ByeloR.S.S.R	0	1
1	1754	BYEZIK	1964-09-29		0	B	1100	Byeza	0	Białowieza III	ByeloR.S.S.R	0	1
2	1755	MOZGA	1964-10-06	1964-10-07	1092	Motylok	715	Pozoga	0	Sierpuchow	R.S.F.S.R.	0	1
2	1756	MUCZKA	1964-10-29		872	Byeg	1317	Mutovka	0	Sierpuchow	R.S.F.S.R.	0	1
2	1757	MUAZI	1964-11-02		872	Byeg	871	Murziłka	0	Sierpuchow	R.S.F.S.R.	0	1
1	1758	MOCHAUK	1964-11-24		1092	Motylok	877	Moszka	0	Sierpuchow	R.S.F.S.R.	1	0
1	1759	BYEREZNIAK	1964-11-29	1964-12-09	1244	Moskwicz	834	Byeriozka	0	Białowieza III	ByeloR.S.S.R	0	1
1	1760	MUSTIEŁ	1964-12-01	1984-04-01	872	Byeg	696	Pustułeczka	0	Sierpuchow	R.S.F.S.R.	0	1
2	1761	SPURRE	1964-06-11	1975-05-20	1053	Sprachfehler	1253	Spule	0	Springe	Germany	0	1
2	1762	SPORE	1964-07-05	1964-08-10	1053	Sprachfehler	803	Spruchkammer	0	Springe	Germany	0	1
1	1763	SPEZI	1964-09-07	1969-08-14	1053	Sprachfehler	839	Spritzgurke	0	Springe	Germany	0	1
1	1764	HELMBRECHT	1964-05-16	1980-09-07	960	Herr	850	Heile	0	Hellabrunn	Germany	0	1
1	1765	HENIGST	1964-05-31	1964-05-31	960	Herr	1410	Hedwig	0	Hellabrunn	Germany	0	1
1	1766	HERIOT	1964-08-02	1964-06-06	960	Herr	1329	Herzchen	0	Hellabrunn	Germany	0	1
2	1767	EGLISE	1964-05-08	1964-06-12	1056	Sprühteufel	1108	Henriette	0	Hardehausen	Germany	0	1
1	1768	EGOIST	1964-06-08	1972-07-24	1056	Sprühteufel	1107	Hekla	0	Hardehausen	Germany	0	1
1	1769	DU	1964-07-28	1964-07-28	998	Hecht	1059	Dusa	0	Duisburg	Germany	0	1
2	1770	DUNE	1964-12-21	1984-09-28	998	Hecht	1001	Herbe	0	Duisburg	Germany	0	1
2	1771	DARIA	1964-06-08	1968-05-14	1177	Herodes	1259	Dame	0	Damerower Werder	Germany	0	1
1	1772	DARKO	1964-06-30	1980-04-01	829	Pumik	908	Puella	0	Damerower Werder	Germany	0	1
1	1773	RUDOLF	1964-05-17	1980-02-22	1256	Durchlaucht	1257	Duchesse	0	Zoo Hannover	Germany	0	1
1	1774	BE	1964-05-22	1964-05-25	888	Heinz	1261	Berberitze	0	Zoo Berlin West	Germany	0	1
2	1775	TIXI	1964-05-19	1980-05-28	923	Herbert	1330	Duala	0	Zoo Berlin East	Germany	0	1
1	1776	TIBER	1964-06-21	1969-07-17	923	Herbert	976	Pujata	0	Zoo Berlin East	Germany	0	1
2	1777	TIME	1964-09-27	1985-05-29	923	Herbert	1258	Dusche	0	Zoo Berlin East	Germany	0	1
1	1778	LIPSIATOR	1964-06-09	1967-10-04	1020	Pucz	1417	Lipsia	0	Zoo Leipzig	Germany	0	1
1	1779	LIEDERJAN	1964-06-09	1971-02-14	1020	Pucz	1037	Pula II	0	Zoo Leipzig	Germany	0	1
1	1780	WAROSTO	1964-10-09		1180	Hetman	1299	Puchatka	0	Zoo Rostock	Germany	0	1
1	1781	FRÄDRICH	1964-11-26	1966-01-10	1216	Pobratymiec	1138	Potulna	0	Zoo Frankfurt	Germany	1	0
2	1782	ARSITA	1964-05-21	1968-02-28	844	Artaban	845	Arda	0	Zoo Amsterdam	Netherlands	0	1
2	1783	ARXANA	1964-09-18	1972-11-16	1065	Armand	683	Artophage	0	Zoo Amsterdam	Netherlands	0	1
1	1784	BLIJSTAR	1964-07-12	1974-07-16	769	Purjan	1008	Ariana	0	Zoo Rotterdam	Netherlands	0	1
2	1785	AVAGA	1964-05-05		1264	Avgott	1005	Avinga	0	Avesta	Sweden	0	1
1	1786	AVETER	1964-05-19	1969-12-18	1266	Avegro	808	Stor-Signe	0	Avesta	Sweden	0	1
2	1787	AVEROSA	1964-06-12	1965-08-07	1113	Avin	882	Ava	0	Avesta	Sweden	0	1
1	1788	AVER	1964-08-09	1964-09-16	1264	Avgott	292	Avinette	0	Avesta	Sweden	0	1
2	1789	AVDONA	1964-09-02	1968-01-20	806	Stor-Göran	965	Avina	0	Avesta	Sweden	0	1
1	1790	STOIKER	1964-06-14	1981-12-01	901	Pulik	1185	Story	0	Zoo Stockholm	Sweden	0	1
1	1791	STOR-SVEN	1964-06-29	1981-12-01	901	Pulik	1112	Stolla	0	Zoo Stockholm	Sweden	0	1
2	1792	KOSMETIKA	1964-03-30	1986-08-07	1149	Puszek II	1142	Punorka	0	Zoo Köbenhavn	Danmark	0	1
2	1793	SIMONA	1964-06-02	1984-02-21	815	Putyfar	869	Pumarka	0	Topolčianky	C.S.R.	0	1
2	1794	SIKA	1964-08-10	1975-02-20	993	Byeryeg	1122	Silva	0	Topolčianky	C.S.R.	0	1
1	1795	ANRAM	1964-10-26	1964-10-28	779	Aristide	1124	Anki	0	Zoo Antwerpen	Belgium	0	1
2	1796	PARISIENNE	1964-05-28	1971-05-24	1121	Prak	996	Sprunglatte	0	Zoo Paris	France	0	1
2	1797	ROXANA	1964-06-13	1975-08-27	897	Podarek	823	Pulonka	0	Hateg	Romania	0	1
1	1798	JANEZ	1964-09-07		944	Puszczysław	1272	Jala	0	Karadjodjevo	Yugoslavia	0	1
2	1799	JASNA	1964-10-15		1349	Jastreb	861	Puszysta	0	Karadjodjevo	Yugoslavia	0	1
2	1800	BASILEA	1964-05-07	1982-02-12	757	Henner	1067	Kopita	0	Zoo Basel	Switzerland	0	1
1	1801	URS	1964-09-25	1982-12-03	932	Blijdor	911	Puznianka	0	Zoo Bern	Switzerland	0	1
1	1802	FEHLER	1964-04-12	1964-04-14	1061	Stor-Borg	1066	Kora	0	Zoo Helsinki	Finland	0	1
2	1803	FEA	1964-06-08	1964-07-01	1075	Pulpet	1076	Pustynia II	0	Zoo Helsinki	Finland	0	1
2	1804	PHYLLIS	1964-05-28		958	Spritzer	995	Spur II	0	Zoo Philadelphia	USA	0	1
2	1805	NERITA	1964-09-22	1979-07-03	1116	Aristo	1117	Ardetta	0	Zoo Bronx NY	USA	0	1
1	1806	LEO	1964-11-05	1983-03-14	1147	Puchar II	1033	Pudžka	0	Zoo Lešná	Czechoslovakia	0	1
1	1807	BORIL	1964-05-20	1969-01-01	1129	Pustylon	1083	Pulista	0	Voden	Bulgaria	0	1
1	1808	VOLODIN	1964-07-31	1972-01-29	1129	Pustylon	1079	Pusia	0	Voden	Bulgaria	0	1
0	1809				0	B	0	B	0			0	0
0	1810				0	B	0	B	0			0	0
0	1811				0	B	0	B	0			0	0
0	1812				0	B	0	B	0			0	0
0	1813				0	B	0	B	0			0	0
0	1814				0	B	0	B	0			0	0
0	1815				0	B	0	B	0			0	0
0	1816				0	B	0	B	0			0	0
0	1817				0	B	0	B	0			0	0
0	1818				0	B	0	B	0			0	0
0	1819				0	B	0	B	0			0	0
0	1820				0	B	0	B	0			0	0
1	1821	ANSTAR	1965-07-02	1970-08-24	779	Aristide	1291	Pularda	0	Zoo Antwerpen	Belgium	0	1
2	1822	ANSILVA	1965-09-24	1985-10-16	779	Aristide	1124	Anki	0	Zoo Antwerpen	Belgium	0	1
1	1823	BENTO	1965-05-23	1971-08-30	888	Heinz	1183	Bekassine	0	Zoo Berlin West	Germany	0	1
2	1824	VOLENA	1965-05-07		1218	Puktor	1558	Vodica	0	Voden	Bulgaria	0	1
1	1825	BOJAN	1965-06-19	1967-07-19	1129	Pustylon	1079	Pusia	0	Voden	Bulgaria	0	1
2	1826	BONKA	1965-09-30		1218	Puktor	1083	Pulista	0	Voden	Bulgaria	0	1
1	1827	JEGOR	1965-06-18	1971-07-17	1132	Pustor	1295	Purpura II	0	Zoo Liberec	Czechoslovakia	0	1
1	1828	PROROK	1965-06-01		1209	Purol	1303	Purora	0	Pszczyna	Poland	0	1
2	1829	SIROTKA	1965-05-23	1985-02-06	1211	Putamir	1350	Silvana	0	Topolčianky	Czechoslovakia	0	1
2	1830	SIMKA	1965-06-06	1987-03-05	1211	Putamir	1546	Siverka	0	Topolčianky	Czechoslovakia	0	1
2	1831	KORAZON	1965-08-24	1986-08-07	1149	Puszek II	1142	Punorka	0	Zoo Köbenhavn	Danmark	0	1
2	1832	FEODORA	1965-06-22	1983-03-24	1061	Stor-Borg	1066	Kora	0	Zoo Helsinki	Finland	0	1
1	1833	FERDINAND	1965-10-20	1968-02-08	1075	Pulpet	1076	Pustynia II	0	Zoo Helsinki	Finland	0	1
2	1834	PARESSEUSE	1965-05-23	1975-07-29	1121	Prak	996	Sprunglatte	0	Zoo Paris	France	0	1
2	1835	TINKA	1965-06-21	1984-12-17	923	Herbert	1330	Duala	0	Zoo Berlin-Tierpark	Germany	0	1
2	1836	TIDEKA	1965-08-02	1971-04-16	923	Herbert	1258	Dusche	0	Zoo Berlin-Tierpark	Germany	0	1
2	1837	TITANIA	1965-09-28	1989-02-10	923	Herbert	976	Pujata	0	Zoo Berlin-Tierpark	Germany	0	1
1	1838	LINUS	1965-07-14		1020	Pucz	1037	Pula II	0	Zoo Leipzig	Germany	0	1
2	1839	DURRA	1965-06-23	1976-12-13	998	Hecht	664	Speiche	0	Zoo Duisburg	Germany	0	1
1	1840	DUNST	1965-11-17	1976-02-28	998	Hecht	1413	Dulcinea	0	Zoo Duisburg	Germany	0	1
2	1841	EGLINDA	1965-05-07	1971-12-22	1056	Sprühteufel	1108	Henriette	0	Hardehausen	Germany	0	1
2	1842	EGGA	1965-08-17	1983-03-30	1056	Sprühteufel	1107	Hekla	0	Hardehausen	Germany	0	1
1	1843	HEILO	1965-05-18	1973-01-01	960	Herr	850	Heile	0	Zoo München	Germany	0	1
1	1844	HE.	1965-05-20	1965-05-20	960	Herr	783	Heidi	0	Zoo München	Germany	0	1
1	1845	HELO	1965-06-03		960	Herr	1331	Dulaja	0	Zoo München	Germany	0	1
1	1846	HERBURGER	1965-06-20	1979-03-07	960	Herr	1329	Herzchen	0	Zoo München	Germany	0	1
2	1847	WESTFALIA	1965-07-03	1981-03-23	1416	Beo	1334	Belga	0	Zoo München	Germany	0	1
1	1848	HOLGER	1965-05-21	1974-01-28	960	Herr	1410	Hedwig	0	Zoo München	Germany	0	1
2	1849	SPUTA	1965-05-26	1979-03-27	1431	Kolonist	1253	Spule	0	Springe	Germany	0	1
2	1850	SPERTA	1965-06-16	1981-06-14	1431	Kolonist	1516	Sperre	0	Springe	Germany	0	1
1	1851	KLAUS	1965-08-18	1971-04-26	960	Herr	1521	Heidrun	0	Zoo München	Germany	0	1
1	1852	GYAUR	1965-07-04	1975-04-25	1080	Pupil II	1016	Puszta	0	Gyarmatpuszta	Hungary	0	1
0	1853	GY.	1965-07-02	1965-07-02	1080	Pupil II	819	Pudlarka	0	Gyarmatpuszta	Hungary	0	1
1	1854	ARGOS	1965-06-11	1979-08-10	844	Artaban	1009	Argonne	0	Zoo Amsterdam	Netherlands	0	1
1	1855	ARNOUD	1965-06-15	1968-09-28	1065	Armand	0	B	0	Zoo Amsterdam	Netherlands	0	1
1	1856	AR.	1965-10-10	1965-10-10	844	Artaban	0	B	0	Zoo Amsterdam	Netherlands	0	1
1	1857	BLIJGARD	1965-06-04	1972-03-24	769	Purjan	1344	Blijma	0	Zoo Rotterdam	Netherlands	0	1
2	1858	BLIJTSKE	1965-07-13	1967-01-28	769	Purjan	1221	Puszczyna	0	Zoo Rotterdam	Netherlands	0	1
1	1859	POTOK	1965-04-26		1301	Pomnik	1073	Ponetna	0	Białowieza	Poland	1	0
1	1860	PLABOR	1965-05-09	1969-10-07	792	Karpacz	1204	Pliszka II	0	Białowieza	Poland	1	0
1	1861	POKRÓJ	1965-05-24	1983-01-21	980	Poranek	1131	Kania	0	Białowieza	Poland	1	0
2	1862	POWOLNA	1965-06-10	1982-03-17	1282	Pogrom	1136	Pochmurna	0	Białowieza	Poland	1	0
2	1863	POLA	1965-06-14		980	Poranek	1206	Potega	0	Białowieza	Poland	1	0
1	1864	PORTER	1965-07-08	1971-06-03	1282	Pogrom	1143	Poreczna	0	Białowieza	Poland	1	0
2	1865	PORA	1965-07-28	1965-08-06	980	Poranek	736	Podwika	0	Białowieza	Poland	1	0
1	1866	PLAN	1965-07-29	1977-06-04	792	Karpacz	1284	Plenna	0	Białowieza	Poland	1	0
2	1867	POTRAWA	1965-09-27		792	Karpacz	939	Polanka	0	Białowieza	Poland	1	0
1	1868	PUGINAŁ II	1965-06-12	1985-04-13	1150	Puks	1232	Puzonka	0	Borki	Poland	1	0
1	1869	PUZOL	1965-12-21	1970-09-25	1150	Puks	760	Puzorka	0	Borki	Poland	1	0
2	1870	PUSZATKA	1965-06-01	1970-05-29	825	Puszczan	937	Puszka	0	Puszcza borecka	Poland	1	0
1	1871	PUSKAN	1965-06-14	1967-05-03	946	Purtan	1205	Pustałka	0	Niepołomice	Poland	1	0
1	1872	PUC	1965-07-11	1971-02-02	946	Purtan	1030	Puculka	0	Niepołomice	Poland	0	1
2	1873	PURADA	1965-07-29	1984-11-23	946	Purtan	1293	Pucerta	0	Niepołomice	Poland	0	1
1	1874	PU.	1965-11-04	1965-11-04	946	Purtan	903	Pustelnia	0	Niepołomice	Poland	0	1
1	1875	PUDAM	1965-12-24	1975-08-17	946	Purtan	790	Puszczanka	0	Niepołomice	Poland	0	1
1	1876	PUDZIK	1965-05-12	1967-07-07	1209	Purol	1070	Putnia	0	Pszczyna	Poland	0	1
1	1877	PUSTAR	1965-06-06	1967-10-26	1209	Purol	941	Pusłonka	0	Pszczyna	Poland	0	1
1	1878	PURYŚ	1965-08-15	1966-11-05	1209	Purol	1021	Puskałka	0	Pszczyna	Poland	0	1
2	1879	PUREKA	1965-09-05		1209	Purol	979	Purella	0	Pszczyna	Poland	0	1
1	1880	ZOPUR	1965-07-01		949	Byedowyj II	795	Purtanka	0	Zoo Warszawa	Poland	0	1
2	1881	RO.	1965-05-12	1965-06-27	897	Podarek	823	Pulonka	0	Hateg	Romania	0	1
2	1882	ROMANA	1965-07-10	1977-10-28	897	Podarek	1551	Rodica	0	Hateg	Romania	0	1
2	1883	ESTEL	1965-05-27		840	Stor-Jan	1428	Stolitta	0	Zoo Barcelona	Spain	0	1
1	1884	AVJON	1965-04-11	1965-04-11	1429	Stofil	805	Avilla	0	Avesta	Sweden	0	1
2	1885	AVDA	1965-04-17	1976-12-31	1429	Stofil	1340	Avian	0	Avesta	Sweden	0	1
1	1886	AVADER	1965-04-23	1973-02-13	1113	Avin	1188	Avrita	0	Avesta	Sweden	0	1
2	1887	AVODA	1965-05-04	1970-11-19	1429	Stofil	1062	Avona	0	Avesta	Sweden	0	1
1	1888	AVITT	1965-06-27	1967-12-22	1266	Avegro	1421	Avorina	0	Avesta	Sweden	0	1
2	1889	AVANNI	1965-07-10	1967-11-11	1264	Avgott	929	Avinette	0	Avesta	Sweden	0	1
2	1890	AVEGA	1965-09-05		1263	Avager	881	Avippa	0	Avesta	Sweden	0	1
1	1891	AVATT	1965-10-17	1967-10-06	1264	Avgott	1005	Avinga	0	Avesta	Sweden	0	1
1	1892	ST.	1965-05-07	1965-05-07	901	Pulik	1542	Storina	0	Zoo Stockholm	Sweden	0	1
1	1893	STOR-ULF	1965-05-13	1980-07-14	901	Pulik	1112	Stolla	0	Zoo Stockholm	Sweden	0	1
1	1894	ST.	1965-06-04	1965-06-30	901	Pulik	1185	Story	0	Zoo Stockholm	Sweden	0	1
2	1895	BA.	1965-06-02	1965-06-02	1346	Konrad	1345	Koronella	0	Zoo Basel	Switzerland	0	1
1	1896	BRIC	1965-04-21	1978-11-06	1010	Kolumbus	1119	Koppelia	0	Zoo Chicago	USA	0	1
2	1897	BRAC	1965-05-13	1976-12-31	1010	Kolumbus	1011	Kolombine	0	Zoo Chicago	USA	0	1
1	1898	PHILIP	1965-07-16	1980-09-17	958	Spritzer	995	Spur II	0	Zoo Philadelphia	USA	0	1
1	1899	BYERLON	1965-05-23		0	b	874	Byerloga	0	Belovežskaja Pušča	USSR	0	1
1	1900	BYERUN	1965-06-11		1170	Byelyj	1164	Byera	0	Belovežskaja Pušča	USSR	0	1
2	1901	BYELESAJA	1965-06-21		0	B	914	Byežica	0	Belovežskaja Pušča	USSR	0	1
1	1902	BYEL'SK	1965-06-27		0	B	1312	Byerioza	0	Belovežskaja Pušča	USSR	0	1
1	1903	BYELEN´KIJ	1965-07-14	1966-09-27	0	B	1096	Byeljanka	0	Belovežskaja Pušča	USSR	0	1
2	1904	BYELOUŠKA	1965-10-17		1170	Byelyj	1167	Byeloduška	0	Belovežskaja Pušča	USSR	0	1
2	1905	BYEGNA	1965-01-06		0	B	0	B	0	Cejskij ohotničj zakaznik	USSR	0	1
1	1906	MEZGIR	1965-04-30		1241	Murmańsk	1242	Muzgarka	0	Okskij zapovednik	USSR	0	1
1	1907	MEDNYJ	1965-05-23		1043	Muromiec	1234	Muha	0	Okskij zapovednik	USSR	0	1
1	1908	MEL'HIOR	1965-07-02		1043	Muromiec	1169	Muzejanka	0	Okskij zapovednik	USSR	0	1
1	1909	METKIJ	1965-07-23		1043	Muromiec	1306	Muravljanka	0	Okskij zapovednik	USSR	0	1
1	1910	MEDJAK	1965-08-26		1043	Muromiec	1310	Murmanka	0	Okskij zapovednik	USSR	0	1
1	1911	MEČENOSEC	1965-08-28		1241	Murmańsk	1236	Muholovka	0	Okskij zapovednik	USSR	0	1
1	1912	MESJAC	1965-09-01		1241	Murmańsk	1309	Murzinka	0	Okskij zapovednik	USSR	0	1
1	1913	MEČTATEL	1965-09-13		1241	Murmańsk	1316	Musza	0	Okskij zapovednik	USSR	0	1
1	1914	MOTEL	1965-05-09		1092	Motylok	1322	Motovka	0	Prioksko-Terrasnyj zap.	USSR	1	0
2	1915	MUGAN	1965-05-31		872	Byeg	801	Murjavka	0	Prioksko-Terrasnyj zap.	USSR	0	1
1	1916	MOZDOK	1965-06-15		1092	Motylok	1094	Mozajka	0	Prioksko-Terrasnyj zap.	USSR	1	0
2	1917	MUTACIJA	1965-06-15	1965-06-15	1402	Morszansk	1089	Muraszka	0	Prioksko-Terrasnyj zap.	USSR	0	1
1	1918	MORGUN	1965-06-17		1092	Motylok	1325	Mosta	0	Prioksko-Terrasnyj zap.	USSR	1	0
1	1919	MURREJ	1965-07-04	1981-02-19	1402	Morszansk	951	Murka	0	Prioksko-Terrasnyj zap.	USSR	0	1
1	1920	MUFTIJ	1965-07-06		1402	Morszansk	1042	Mufta	0	Prioksko-Terrasnyj zap.	USSR	0	1
1	1921	MOROZKO	1965-08-17	1968-07-12	1092	Motylok	1307	Morjanka	0	Prioksko-Terrasnyj zap.	USSR	1	0
2	1922	MONKADA	1965-08-17	1965-08-24	1092	Motylok	838	Mołnija	0	Prioksko-Terrasnyj zap.	USSR	1	0
1	1923	MUNDŠTUK	1965-08-22		872	Byeg	952	Muszka	0	Prioksko-Terrasnyj zap.	USSR	0	1
1	1924	MUSKUL	1965-08-28		1402	Morszansk	1389	Muskwa	0	Prioksko-Terrasnyj zap.	USSR	0	1
1	1925	MUGAT	1965-10-12		872	Byeg	1390	Motorka	0	Prioksko-Terrasnyj zap.	USSR	0	1
1	1926	MUASSAK	1965-11-11	1965-11-12	872	Byeg	696	Pustułeczka	0	Prioksko-Terrasnyj zap.	USSR	0	1
0	1927	MO.	1965-01-01	1905-05-18	1092	Motylok	1046	Moskowka	0	Prioksko-Terrasnyj zap.	USSR	1	0
0	1928				0	B	0	B	0			0	0
0	1929				0	B	0	B	0			0	0
0	1930				0	B	0	B	0			0	0
0	1931				0	B	0	B	0			0	0
0	1932				0	B	0	B	0			0	0
0	1933				0	B	0	B	0			0	0
0	1934				0	B	0	B	0			0	0
0	1935				0	B	0	B	0			0	0
0	1936				0	B	0	B	0			0	0
0	1937				0	B	0	B	0			0	0
0	1938				0	B	0	B	0			0	0
0	1939				0	B	0	B	0			0	0
0	1940				0	B	0	B	0			0	0
1	1941	INNSBRUCK	1966-09-03	1976-04-20	1346	Konrad	1579	Pucula	0	Zoo Innsbruck	Austria	0	1
2	1942	SABINE	1966-07-08	1973-03-24	1254	Herd	1411	Heliane	0	Zoo Salzburg	Austria	0	1
2	1943	ANTONIA	1966-05-16	1978-11-11	1434	Anolo	968	Anhabella	0	Zoo Antwerpen	Belgium	0	1
2	1944	BEERE	1966-05-15	1971-04-15	888	Heinz	1183	Bekassine	0	Zoo Berlin West	Germany	0	1
1	1945	BELIAR	1966-06-30	1970-02-16	888	Heinz	1261	Berberitze	0	Zoo Berlin West	Germany	0	1
1	1946	BOTJU	1966-07-12	1968-01-16	1218	Puktor	1079	Pusia	0	Voden	Bulgaria	0	1
1	1947	BOGDA	1966-09-11	1974-01-19	1218	Puktor	1083	Pulista	0	Voden	Bulgaria	0	1
1	1948	LEŠAN II	1966-07-01	1981-11-19	1432	Lešan I	1033	Pudzka	0	Zoo Lešná	Czechoslovakia	0	1
1	1949	PRUT	1966-06-05	1984-03-12	1302	Pustelnik II	1451	Pulena	0	Zoo Praha	Czechoslovakia	0	1
2	1950	SIRENA	1966-07-07	1976-04-27	1211	Putamir	1122	Silva	0	Topolčianky	Czechoslovakia	0	1
1	1951	KORNELUS	1966-07-10	1976-11-17	1149	Puszek II	1430	Kopeiva	0	Zoo Köbenhavn	Danmark	0	1
1	1952	FE.	1966-07-07	1966-07-07	1061	Stor-Borg	1557	Femina	0	Zoo Helsinki	Finland	0	1
1	1953	FENRIS	1966-07-09	1983-03-30	1061	Stor-Borg	1066	Kora	0	Zoo Helsinki	Finland	0	1
2	1954	FERNANDA	1966-08-05	1979-01-19	1075	Pulpet	1556	Fennia	0	Zoo Helsinki	Finland	0	1
1	1955	TIN	1966-06-09	1972-01-01	923	Herbert	1651	Tina	0	Zoo Berlin-Tierpark	Germany	0	1
2	1956	TIFE	1966-08-21		923	Herbert	1258	Dusche	0	Zoo Berlin-Tierpark	Germany	0	1
1	1957	TIRO	1966-09-08		923	Herbert	1330	Duala	0	Zoo Berlin-Tierpark	Germany	0	1
1	1958	TIDEX	1966-11-27	1968-01-01	923	Herbert	976	Pujata	0	Zoo Berlin-Tierpark	Germany	0	1
2	1959	DAHLIE	1966-01-03	1968-05-05	829	Pumik	908	Puella	0	Damerower Werder	Germany	0	1
2	1960	DAMARA	1966-05-08	1968-05-07	1177	Herodes	1259	Dame	0	Damerower Werder	Germany	0	1
2	1961	LIPIZZA	1966-05-05	1973-09-25	1020	Pucz	1417	Lipsia	0	Zoo Leipzig	Germany	0	1
2	1962	LICHTBLICK	1966-07-21	1973-09-24	1020	Pucz	1037	Pula II	0	Zoo Leipzig	Germany	0	1
1	1963	WAMME	1966-07-24	1967-09-01	1180	Hetmann	1294	Pustoszka	0	Zoo Rostock	Germany	0	1
2	1964	WASA	1966-09-21	1966-10-01	1180	Hetmann	1299	Puchatka	0	Zoo Rostock	Germany	0	1
2	1965	ERBSE	1966-06-17	1977-01-10	1407	Splitt	1182	Erle	0	Eulbach	Germany	0	1
2	1966	RUTH	1966-02-03	1966-03-23	1256	Durchlaucht	1257	Duchesse	0	Zoo Hannover	Germany	0	1
2	1967	EGLISE II	1966-05-23	1971-12-20	1056	Sprühteufel	1108	Henriette	0	Hardehausen	Germany	0	1
1	1968	EGG	1966-06-13	1971-12-18	1106	Heller	1107	Hekla	0	Hardehausen	Germany	0	1
2	1969	HEIDELINDE	1966-05-24	1974-02-25	960	Herr	850	Heile	0	Zoo München-Hellabrunn	Germany	0	1
2	1970	HERVA	1966-05-25	1974-02-27	960	Herr	1329	Herczchen	0	Zoo München-Hellabrunn	Germany	0	1
1	1971	HE.	1966-06-09	1966-06-09	960	Herr	1331	Dulaja	0	Zoo München-Hellabrunn	Germany	0	1
1	1972	HOLSTEIN	1966-06-05	1975-08-01	1642	Heiduck	1410	Hedwig	0	Zoo Neumünster	Germany	0	1
2	1973	SPUCKE	1966-05-15	1968-06-11	1431	Kolonist	1253	Spule	0	Springe	Germany	0	1
1	1974	SPRITZEL	1966-05-22	1968-11-01	1431	Kolonist	839	Spritzgurke	0	Springe	Germany	0	1
1	1975	SPENZER	1966-06-05	1966-06-19	1431	Kolonist	1516	Sperre	0	Springe	Germany	0	1
1	1976	SPIESSER II	1966-06-15	1968-11-01	1431	Kolonist	1636	Spika	0	Springe	Germany	0	1
1	1977	SPUCKER	1966-06-15	1966-06-27	1431	Kolonist	803	Spruchkammer	0	Springe	Germany	0	1
2	1978	KLÄRE	1966-08-24	1976-04-09	1764	Helmbrecht	1521	Heidrun	0	Zoo Weisbaden	Germany	0	1
2	1979	LOANITA	1966-06-25	1975-01-09	1228	Puchacz II	1289	Purosa	0	Zoo London-Regent's Park	Great Britain	0	1
1	1980	DELI	1966-08-04	1966-09-13	1018	Puch	1438	Buba	0	Zoo Debrecen	Hungary	0	1
2	1981	ARSA	1966-07-09	1983-08-03	844	Artaban	1009	Argonne	0	Zoo Amsterdam	Netherlands	0	1
2	1982	BLOEMPJE	1966-07-04	1989-09-10	769	Purjan	1008	Ariana	0	Zoo Rotterdam	Netherlands	0	1
2	1983	PODZWONNA	1966-05-17	1984-05-09	980	Poranek	1131	Kania	0	Białowieza	Poland	1	0
2	1984	POCIAGŁA	1966-05-26	1990-04-09	980	Poranek	1204	Pliszka II	0	Białowieza	Poland	1	0
2	1985	POSOKA	1966-06-10		980	Poranek	1206	Potega	0	Białowieza	Poland	1	0
2	1986	POJA	1966-06-18	1966-06-20	1282	Pogrom	1143	Poreczna	0	Białowieza	Poland	1	0
1	1987	POLO	1966-09-05		1282	Pogrom	1136	Pochmurna	0	Białowieza	Poland	1	0
1	1988	PUMPER	1966-08-01	1976-03-18	1355	Puszysty	937	Puszka	0	Puszcza borecka	Poland	0	1
1	1989	PUNITER	1966-09-04	1976-04-08	1150	Puks	935	Punita	0	Puszcza borecka	Poland	0	1
1	1990	PUCAR	1966-06-06	1971-12-19	946	Purtan	1293	Pucerta	0	Niepołomice	Poland	0	1
1	1991	PUTAL	1966-06-06	1985-05-22	946	Purtan	1205	Pustalka	0	Niepołomice	Poland	0	1
1	1992	PUCAL	1966-06-27	1982-08-16	946	Purtan	1030	Pucułka	0	Niepołomice	Poland	0	1
2	1993	PULWA	1966-05-28	1987-07-31	1209	Purol	1070	Putnia	0	Pszczyna	Poland	0	1
2	1994	PLACENTA	1966-05-30	1982-09-29	1470	Pluton	1455	Planeta II	0	Pszczyna	Poland	1	0
1	1995	PLENER	1966-06-04	1967-08-24	1470	Pluton	1357	Platyna II	0	Pszczyna	Poland	1	0
2	1996	PLAMARA	1966-06-06	1979-02-01	1470	Pluton	1356	Plaga	0	Pszczyna	Poland	1	0
1	1997	PUKAR	1966-07-05		1209	Purol	1021	Puskałka	0	Pszczyna	Poland	1	0
2	1998	ZOFKA	1966-07-05	1986-05-03	949	Byedowyj II	795	Purtanka	0	Zoo Warszawa	Poland	0	1
2	1999	RODA	1966-05-01	1974-04-03	897	Podarek	823	Pulonka	0	Hateg	Romania	0	1
[truncated: 13,072 more rows]
